# Supplementary material for: The Population Structure of Pseudomonas aeruginosa Is Characterized by Genetic Isolation of exoU+ and exoS+ Lineages
Source: Genome Biol Evol. 2019 Jun 7;11(7):1780–96. doi: 10.1093/gbe/evz119 (PMC6690169; doi:10.1093/gbe/evz119)
Supplement: Supplementary_Material_evz119 [file supplementary_material_evz119.zip]

Archive with 2 entries (2 files):
- PApopulation_GenomeBio_20190521_SupplementalTables.xlsx
- PApopulation_GenomeBio_20190521_Supplemental_Legend_Figures.pdf
