# Supplementary material for: The Population Structure of Pseudomonas aeruginosa Is Characterized by Genetic Isolation of exoU+ and exoS+ Lineages
Source: Genome Biol Evol. 2019 Jun 7;11(7):1780–96. doi: 10.1093/gbe/evz119 (PMC6690169; doi:10.1093/gbe/evz119)
Supplement: Supplementary_Material_evz119 [file supplementary_material_evz119.zip › PApopulation_GenomeBio_20190521_SupplementalTables.xlsx]

## Sheet: Supplemental Table 1
Supplemental Table 1: Strains, accession numbers, isolation sources, and accessory genome components
Strain ID	NCBI Assembly ID	NCBI Genbank Accession	Size (Mb)	# Contigs	GC%	Phylogenetic Group	continent	hemisphere	source	env_source	CF	clin_source	exoS/exoU	O_antigen_group	PAGI-1.orf18	PAGI-1.orf3	PAGI-1.orf42	PAGI-2.c105	PAGI-2.c22	PAGI-3.sg100	PAGI-3.sg8	PAGI-4.CL22	PAPI-1.4542F	PAPI-1.976F	PAPI-1.IntF	PAPI-1.SojR	PAPI-2.RS07-RS08	PAPI-2.exoU	PAPI-2.xerC	pKLC102.cp10	pKLC102.cp44	pKLC102.cp97	Isolate source, narrative
138244	GCA_000215775.5	AEVV00000000.3	6.52931	24	66.21	A	E	E	C		N	L	S	D		Y		Y				Y				Y				Y			Lungs
18A	GCA_000341565.1	CAQZ00000000.1	6.09359	179	66.45	A	O	E	C		C		S	E	Y	Y																	CF
19BR	GCA_000223945.2	AFXJ00000000.1	6.74296	1	66.13	A	N	W	C				S	B	Y	Y							Y			Y	Y		Y		Y		Surveillance isolate
213BR	GCA_000223965.2	AFXK00000000.1	6.71921	1	66.15	A	N	W	C				S	B	Y	Y							Y			Y	Y		Y		Y		Surveillance isolate
2192	GCA_000152545.1	AAKW00000000.1	6.90512	82	66.18	A	E	E	C		C		S	A	Y	Y		Y	Y				Y				Y			Y			CF
3573	GCA_000629325.1	JIEN00000000.1	6.26993	78	66.48	A							S	A	Y	Y
3574	GCA_000629305.1	JIEM00000000.1	6.43988	104	66.39	A							S	A		Y							Y			Y			Y			Y
3575	GCA_000629285.1	JIEL00000000.1	6.80362	79	66.05	A							S	E	Y	Y													Y	Y	Y	Y
3576	GCA_000629265.1	JIEK00000000.1	6.70664	88	66.21	A							S	E		Y		Y					Y			Y			Y	Y	Y	Y
3577	GCA_000629245.1	JIEJ00000000.1	6.42485	59	66.43	A							S	A	Y	Y											Y		Y
3578	GCA_000629225.1	JIEI00000000.1	6.7366	115	66.18	A							S	E	Y									Y		Y	Y			Y	Y
3579	GCA_000629205.1	JIEH00000000.1	6.73015	107	66.18	A							S	E	Y											Y	Y		Y	Y	Y
3580	GCA_000629185.1	JIEG00000000.1	6.91877	75	65.98	A							S	E	Y	Y		Y						Y			Y		Y	Y
3581	GCA_000629165.1	JIEF00000000.1	6.91136	78	65.98	A							S	E	Y	Y		Y						Y			Y		Y	Y
62	GCA_000482025.1	AXRS00000000.1	6.54543	21	66.32	A	N	W	E	S			S	E	Y	Y													Y				SOIL
9BR	GCA_000223925.2	AFXI00000000.1	6.84986	2	66.06	A	S	W	C				S	B	Y	Y							Y			Y	Y		Y		Y		Surveillance isolate
AES-1R	GCA_000220025.2	AFNF00000000.1	6.26762	1783	66.52	A	O	E	C		C		N	E		Y																	CF
AH16	GCA_000287875.1	ALJH00000000.1	6.76533	130	66.14	A	A	E	C		N	L	S	E	Y	Y		Y					Y			Y	Y		Y	Y	Y		Lungs
ATCC 14886	GCA_000297275.1	AKZD00000000.1	6.37803	211	66.41	A	N	W	E	S			S	E	Y	Y							Y			Y			Y				SOIL
ATCC 15442	GCA_000504485.1	AYUC00000000.1	6.77059	200	66.2	A	A	E	E	W			S	A	Y	Y										Y	Y			Y			animal room water bottle
ATCC 25324	GCA_000297295.1	AKZE00000000.1	7.10392	1023	65.86	A	N	W	E	E			B	B	Y	Y						Y				Y	Y	Y	Y	Y	Y	Y	air from a glass-crusher air plate
ATCC 33988	GCA_000756575.1	JPQQ00000000.1	6.41075	224	66.26	A	N	W	E	E			S	I	Y	Y													Y		Y		FUEL TANK
AZPAE12135	GCA_000796545.1	JUAZ00000000.1	6.82616	190	66.16	A	N	W	C		C		S	A	Y	Y		Y									Y		Y				CF
AZPAE12136	GCA_000796555.1	JUAY00000000.1	6.30351	88	66.47	A	N	W	C		C		S	D	Y	Y																	CF
AZPAE12137	GCA_000796585.1	JUAX00000000.1	6.30425	82	66.54	A	N	W	C		C		S	E	Y	Y																	CF
AZPAE12138	GCA_000796525.1	JUAW00000000.1	6.57667	120	66.19	A	N	W	C		C		S	B		Y							Y				Y		Y	Y		Y	CF
AZPAE12140	GCA_000796615.1	JUAV00000000.1	6.25038	54	66.58	A	N	W	C		C		S	E	Y	Y																	CF
AZPAE12142	GCA_000796655.1	JUAU00000000.1	6.32381	99	66.48	A	N	W	C		C		S	I	Y	Y																	CF
AZPAE12143	GCA_000796685.1	JUAT00000000.1	6.47354	103	66.39	A	N	W	C		C		S	E		Y		Y					Y						Y		Y		CF
AZPAE12144	GCA_000796705.1	JUAS00000000.1	6.44611	150	66.37	A	N	W	C		C		S	D	Y	Y							Y			Y					Y		CF
AZPAE12145	GCA_000796745.1	JUAR00000000.1	6.45292	62	66.43	A	N	W	C		C		S	E	Y	Y																	CF
AZPAE12146	GCA_000796765.1	JUAQ00000000.1	6.3135	70	66.48	A	N	W	C		C		S	E	Y	Y																	CF
AZPAE12147	GCA_000796795.1	JUAP00000000.1	6.52204	114	66.3	A	N	W	C		C		S	A	Y	Y											Y		Y				CF
AZPAE12148	GCA_000796825.1	JUAO00000000.1	6.65098	54	66.31	A	N	W	C		C		S	A	Y	Y						Y							Y				CF
AZPAE12149	GCA_000796785.1	JUAN00000000.1	6.3552	83	66.38	A	N	W	C		C		S	E	Y	Y							Y			Y					Y	Y	CF
AZPAE12150	GCA_000796865.1	JUAM00000000.1	6.59445	114	66.02	A	N	W	C		C		S	E		Y						Y	Y			Y	Y		Y	Y			CF
AZPAE12151	GCA_000796875.1	JUAL00000000.1	6.33203	65	66.5	A	N	W	C		C		S	G	Y	Y											Y		Y	Y			CF
AZPAE12152	GCA_000796905.1	JUAK00000000.1	6.16892	121	66.5	A	N	W	C		C		S	C	Y	Y																	CF
AZPAE12153	GCA_000796925.1	JUAJ00000000.1	6.19364	61	66.57	A	N	W	C		C		S	C	Y	Y																	CF
AZPAE12154	GCA_000796945.1	JUAI00000000.1	6.29935	155	66.45	A	N	W	C		C		S	B	Y	Y											Y						CF
AZPAE12155	GCA_000796955.1	JUAH00000000.1	6.73227	138	66.18	A	N	W	C		C		S	D	Y	Y							Y			Y			Y	Y			CF
AZPAE12156	GCA_000796985.1	JUAG00000000.1	6.57173	199	66.12	A	N	W	C		C		S	C		Y							Y			Y	Y		Y	Y			CF
AZPAE12409	GCA_000797005.1	JUAF00000000.1	6.75858	158	66.01	A	N	W	C		C		S	B	Y	Y		Y				Y	Y			Y	Y		Y	Y			CF
AZPAE12410	GCA_000797045.1	JUAE00000000.1	6.45728	118	66.39	A	N	W	C		C		S	E		Y											Y		Y				CF
AZPAE12411	GCA_000797055.1	JUAD00000000.1	6.34191	78	66.42	A	N	W	C		C		S	G	Y	Y								Y							Y		CF
AZPAE12412	GCA_000797105.1	JUAC00000000.1	6.4451	103	66.43	A	N	W	C		C		S	C	Y	Y		Y															CF
AZPAE12413	GCA_000797125.1	JUAB00000000.1	6.74236	114	66.29	A	N	W	C		C		S	E	Y	Y		Y	Y								Y						CF
AZPAE12414	GCA_000797145.1	JUAA00000000.1	6.73682	112	66.29	A	N	W	C		C		S	E	Y	Y		Y	Y								Y						CF
AZPAE12415	GCA_000797165.1	JTZZ00000000.1	6.74039	84	66.28	A	N	W	C		C		S	E	Y	Y		Y	Y								Y						CF
AZPAE12416	GCA_000797185.1	JTZY00000000.1	6.52792	124	66.22	A	N	W	C		C		B	D	Y	Y							Y			Y	Y	Y	Y	Y		Y	CF
AZPAE12417	GCA_000797225.1	JTZX00000000.1	6.3602	85	66.32	A	S	W	C		C		S	E		Y								Y			Y		Y	Y			CF
AZPAE12418	GCA_000797245.1	JTZW00000000.1	6.7375	106	66.23	A	N	W	C		C		B	D	Y	Y							Y			Y	Y	Y	Y	Y		Y	CF
AZPAE12419	GCA_000797265.1	JTZV00000000.1	6.29077	89	66.49	A	N	W	C		C		S	E	Y	Y							Y						Y				CF
AZPAE12420	GCA_000797285.1	JTZU00000000.1	6.28366	93	66.39	A	N	W	C		C		S	A	Y	Y							Y			Y	Y		Y	Y			CF
AZPAE12421	GCA_000797305.1	JTZT00000000.1	6.24389	105	66.42	A	N	W	C		C		S	E	Y															Y	Y	Y	CF
AZPAE12422	GCA_000797325.1	JTZS00000000.1	6.33113	119	66.48	A	N	W	C		C		S	B	Y	Y											Y						CF
AZPAE12423	GCA_000797355.1	JTZR00000000.1	6.53536	119	66.22	A	N	W	C		C		B	D	Y	Y							Y			Y	Y	Y	Y	Y		Y	CF
AZPAE13756	GCA_000797395.1	JTZQ00000000.1	7.33547	113	65.57	A	N	W	C		N	L	S	J	Y	Y						Y				Y	Y			Y	Y		Lungs
AZPAE13757	GCA_000795405.1	JTZP00000000.1	6.46947	64	66.4	A	N	W	C		N	L	S	E	Y	Y		Y															Lungs
AZPAE13860	GCA_000795525.1	JTZJ00000000.1	6.88873	119	65.92	A	A	E					S	D	Y	Y							Y				Y		Y
AZPAE13864	GCA_000795565.1	JTZI00000000.1	6.90944	157	65.97	A	A	E					S	J		Y											Y		Y	Y
AZPAE13866	GCA_000795585.1	JTZH00000000.1	7.25833	146	65.76	A	A	E					S	B		Y		Y								Y	Y			Y	Y
AZPAE13872	GCA_000795625.1	JTZG00000000.1	6.95829	136	65.92	A	N	W					S	E	Y	Y		Y
AZPAE13877	GCA_000795665.1	JTZE00000000.1	6.78852	75	66.1	A	E	E					S	E	Y	Y						Y				Y	Y			Y	Y
AZPAE14352	GCA_000795735.1	JTZB00000000.1	6.56138	77	66	A	E	E	C		N	G	S	C		Y																	IAI
AZPAE14379	GCA_000795925.1	JTYW00000000.1	6.25363	44	66.51	A	E	E	C		N	G	S	A		Y							Y			Y			Y	Y			IAI
AZPAE14381	GCA_000795945.1	JTYV00000000.1	6.79191	113	65.83	A	E	E	C		N	G	S	J		Y						Y				Y	Y			Y	Y		IAI
AZPAE14390	GCA_000795985.1	JTYU00000000.1	6.884	100	65.98	A	A	E	C		N	G	S	B		Y							Y			Y	Y		Y	Y			IAI
AZPAE14394	GCA_000796045.1	JTYS00000000.1	6.97778	131	66.03	A	E	E	C		N	G	S	D	Y	Y		Y				Y				Y			Y	Y		Y	IAI
AZPAE14402	GCA_000796085.1	JTYP00000000.1	6.46631	66	66.34	A	E	E	C		N	G	S	B	Y	Y							Y			Y	Y		Y	Y		Y	IAI
AZPAE14403	GCA_000796125.1	JTYO00000000.1	6.90739	92	66.08	A	E	E	C		N	G	S	D	Y			Y				Y							Y	Y		Y	IAI
AZPAE14410	GCA_000796175.1	JTYM00000000.1	6.29506	55	66.51	A	E	E	C		N	G	S	B		Y											Y						IAI
AZPAE14415	GCA_000796205.1	JTYL00000000.1	6.98269	92	65.84	A	E	E	C		N	U	S	J	Y	Y						Y					Y			Y			UTI
AZPAE14441	GCA_000796285.1	JTYI00000000.1	6.81046	103	65.94	A	A	E	C		N	U	S	J	Y	Y																	UTI
AZPAE14443	GCA_000796325.1	JTYG00000000.1	6.26875	47	66.59	A	N	W	C		N	U	S	C	Y	Y																	UTI
AZPAE14453	GCA_000796345.1	JTYF00000000.1	7.05286	88	65.77	A	N	W	C		N	U	S	J	Y	Y						Y					Y			Y	Y		UTI
AZPAE14463	GCA_000796365.1	JTYE00000000.1	7.03416	125	65.86	A	S	W	C		N	U	S	J	Y	Y						Y				Y	Y			Y	Y		UTI
AZPAE14499	GCA_000796385.1	JTYD00000000.1	6.69873	110	66.13	A	E	E	C		N	U	S	B		Y											Y		Y	Y			UTI
AZPAE14505	GCA_000796405.1	JTYC00000000.1	6.82304	121	66.05	A	E	E	C		N	L	S	D	Y	Y	Y					Y					Y						Lungs
AZPAE14526	GCA_000796445.1	JTYA00000000.1	6.2891	52	66.55	A	E	E	C		N	L	S	E	Y																		Lungs
AZPAE14533	GCA_000796465.1	JTXZ00000000.1	6.66188	108	66.28	A	E	E	C		N	L	S	A	Y	Y		Y					Y	Y			Y		Y	Y	Y		Lungs
AZPAE14535	GCA_000796475.1	JTXY00000000.1	6.94499	105	65.89	A	E	E	C		N	L	S	J	Y	Y						Y				Y	Y			Y	Y		Lungs
AZPAE14538	GCA_000796505.1	JTXX00000000.1	6.26767	78	66.55	A	A	E	C		N	L	S	E	Y	Y																	Lungs
AZPAE14550	GCA_000794425.1	JTXW00000000.1	6.31717	56	66.48	A	A	E	C		N	L	S	E	Y	Y																	Lungs
AZPAE14554	GCA_000794405.1	JTXV00000000.1	7.10168	119	65.75	A	E	E	C		N	L	S	J	Y	Y		Y				Y				Y	Y			Y	Y		Lungs
AZPAE14557	GCA_000794445.1	JTXU00000000.1	6.77279	82	66.11	A	E	E	C		N	L	S	A	Y	Y							Y				Y			Y	Y		Lungs
AZPAE14566	GCA_000794485.1	JTXT00000000.1	6.87026	108	66	A	A	E	C		N	U	S	E	Y	Y		Y				Y	Y		Y	Y	Y		Y	Y			UTI
AZPAE14570	GCA_000794455.1	JTXS00000000.1	7.09469	145	65.96	A	E	E	C		N	U	S	B		Y							Y			Y	Y			Y	Y		UTI
AZPAE14687	GCA_000794515.1	JTXR00000000.1	6.99596	147	65.9	A	N	W	C		N	L	S	E	Y	Y		Y															Lungs
AZPAE14688	GCA_000794505.1	JTXQ00000000.1	7.00771	149	66.11	A	N	W					S	E	Y	Y		Y						Y
AZPAE14691	GCA_000794605.1	JTXN00000000.1	6.30193	76	66.59	A	N	W	C		N	L	S	G	Y	Y																	Lungs
AZPAE14693	GCA_000794625.1	JTXL00000000.1	6.38043	50	66.47	A	E	E	C		N	G	S	E		Y							Y						Y	Y			IAI
AZPAE14697	GCA_000794675.1	JTXI00000000.1	6.53191	225	66.2	A	A	W	C		N	L	S	I	Y	Y								Y					Y				Lungs
AZPAE14698	GCA_000794705.1	JTXH00000000.1	6.46737	378	65.52	A	A	W	C		N	L	B	D	Y							Y				Y	Y	Y		Y			Lungs
AZPAE14701	GCA_000794745.1	JTXE00000000.1	6.99066	251	65.95	A	A	W	C		N	G	S	B		Y											Y			Y	Y		IAI
AZPAE14704	GCA_000794825.1	JTXB00000000.1	6.28253	123	66.53	A	E	E	C		N	G	S	C	Y	Y																	IAI
AZPAE14707	GCA_000796025.1	JTWY00000000.1	7.08121	215	65.8	A	E	E	C		N	L	S	J	Y	Y						Y				Y	Y			Y	Y		Lungs
AZPAE14711	GCA_000797345.1	JTWV00000000.1	7.12162	177	65.79	A	S	W	C		N	G	S	E	Y	Y		Y				Y				Y				Y	Y		IAI
AZPAE14713	GCA_000797085.1	JTWT00000000.1	7.23831	184	65.62	A	S	W	C		N	G	S	J	Y	Y						Y				Y	Y			Y	Y		IAI
AZPAE14714	GCA_000796845.1	JTWS00000000.1	7.02228	233	65.79	A	S	W	C		N	G	S	J	Y	Y						Y				Y	Y			Y	Y		IAI
AZPAE14715	GCA_000796725.1	JTWR00000000.1	7.11934	129	65.8	A	S	W	C		N	G	S	I	Y	Y		Y				Y				Y	Y			Y	Y		IAI
AZPAE14717	GCA_000796605.1	JTWP00000000.1	7.03936	153	65.88	A	N	W	C		N	G	S	A	Y	Y		Y									Y		Y	Y	Y		IAI
AZPAE14718	GCA_000795905.1	JTWO00000000.1	6.9104	231	65.99	A	N	W	C		N	L	S	E	Y	Y						Y					Y			Y	Y		Lungs
AZPAE14722	GCA_000796645.1	JTWK00000000.1	6.78166	126	66.08	A	E	E	C		N	G	S	D	Y	Y		Y				Y							Y	Y		Y	IAI
AZPAE14724	GCA_000795865.1	JTWI00000000.1	7.09109	171	65.8	A	E	E	C		N	G	S	J	Y	Y						Y				Y	Y			Y	Y		IAI
AZPAE14725	GCA_000794845.1	JTWH00000000.1	6.80246	105	66.16	A	N	W	C		N	L	S	A	Y	Y						Y	Y			Y			Y	Y	Y	Y	Lungs
AZPAE14727	GCA_000794885.1	JTWF00000000.1	7.36249	248	65.59	A	N	W	C		N	G	S	J	Y	Y						Y				Y	Y			Y	Y		IAI
AZPAE14728	GCA_000794905.1	JTWE00000000.1	7.35642	217	65.6	A	N	W	C		N	G	S	J	Y	Y						Y				Y	Y			Y	Y		IAI
AZPAE14729	GCA_000794925.1	JTWD00000000.1	7.01558	202	65.8	A	E	E	C		N	U	S	J	Y	Y						Y				Y	Y			Y			UTI
AZPAE14731	GCA_000794965.1	JTWB00000000.1	6.23197	105	66.51	A	E	E	C		N	L	S	C		Y																	Lungs
AZPAE14809	GCA_000794995.1	JTVZ00000000.1	6.21027	67	66.53	A	A	E	C		N	L	S	E		Y								Y									Lungs
AZPAE14810	GCA_000795025.1	JTVY00000000.1	6.31652	83	66.42	A	A	E	C		N	U	S	E	Y	Y													Y				UTI
AZPAE14811	GCA_000795045.1	JTVX00000000.1	6.98197	124	65.97	A	A	E	C		N	L	S	E	Y	Y						Y	Y	Y	Y	Y	Y						Lungs
AZPAE14813	GCA_000795085.1	JTVV00000000.1	6.47006	121	66.25	A	A	E	C		N	U	S	B	Y	Y											Y		Y				UTI
AZPAE14814	GCA_000795105.1	JTVU00000000.1	6.84348	82	66.02	A	E	E	C		N	G	S	E	Y	Y							Y			Y	Y		Y	Y			IAI
AZPAE14815	GCA_000795115.1	JTVT00000000.1	7.0301	104	65.92	A	E	E	C		N	L	S	E	Y	Y		Y						Y			Y		Y	Y			Lungs
AZPAE14817	GCA_000795165.1	JTVR00000000.1	6.29592	50	66.5	A	E	E	C		N	L	S	C		Y							Y			Y			Y	Y	Y	Y	Lungs
AZPAE14818	GCA_000795185.1	JTVQ00000000.1	6.30359	97	66.46	A	E	E	C		N	G	S	E	Y	Y																	IAI
AZPAE14819	GCA_000795205.1	JTVP00000000.1	6.66054	98	66.18	A	S	W	C		N	U	S	B	Y	Y							Y			Y	Y		Y		Y		UTI
AZPAE14820	GCA_000795225.1	JTVO00000000.1	6.36416	90	66.44	A	S	W	C		N	G	S	I	Y	Y																	IAI
AZPAE14821	GCA_000795235.1	JTVN00000000.1	6.81151	79	66.07	A	S	W	C		N	U	S	B	Y								Y			Y	Y		Y		Y		UTI
AZPAE14822	GCA_000795265.1	JTVM00000000.1	6.66803	100	66.15	A	S	W	C		N	G	S	B	Y	Y							Y			Y	Y		Y		Y		IAI
AZPAE14823	GCA_000795285.1	JTVL00000000.1	6.84915	93	66.07	A	E	E	C		N	L	S	E		Y		Y	Y				Y				Y		Y	Y	Y		Lungs
AZPAE14824	GCA_000795305.1	JTVK00000000.1	7.03455	143	65.89	A	E	E	C		N	L	S	E	Y	Y							Y	Y		Y	Y		Y	Y	Y		Lungs
AZPAE14825	GCA_000795325.1	JTVJ00000000.1	6.42619	68	66.42	A	E	E	C		N	L	S	E	Y																		Lungs
AZPAE14827	GCA_000795365.1	JTVH00000000.1	7.35411	126	65.62	A	N	W	C		N	G	S	E	Y	Y		Y				Y	Y			Y	Y		Y	Y			IAI
AZPAE14828	GCA_000795385.1	JTVG00000000.1	6.87288	124	66.06	A	N	W	C		N	G	S	D	Y	Y						Y											IAI
AZPAE14831	GCA_000794175.1	JTVD00000000.1	7.18479	149	65.57	A	S	W	C		N	L	S	B		Y											Y			Y	Y		Lungs
AZPAE14832	GCA_000794165.1	JTVC00000000.1	6.54302	192	66.06	A	S	W	C		N	L	S	D	Y	Y								Y			Y		Y	Y			Lungs
AZPAE14833	GCA_000794265.1	JTVB00000000.1	6.87669	148	66	A	S	W	C		N	U	S	J		Y											Y		Y	Y			UTI
AZPAE14834	GCA_000794245.1	JTVA00000000.1	6.79209	149	66	A	S	W	C		N	U	S	J		Y							Y			Y	Y		Y	Y			UTI
AZPAE14835	GCA_000794285.1	JTUZ00000000.1	6.50009	181	66.21	A	A	E	C		N	L	S	D	Y	Y										Y	Y		Y	Y	Y		Lungs
AZPAE14836	GCA_000794305.1	JTUY00000000.1	6.43884	83	66.29	A	A	E	C		N	L	S	I	Y	Y							Y	Y					Y				Lungs
AZPAE14837	GCA_000794325.1	JTUX00000000.1	6.44929	135	66.27	A	A	E	C		N	L	S	D	Y	Y											Y		Y	Y	Y		Lungs
AZPAE14838	GCA_000794335.1	JTUW00000000.1	7.11343	97	65.44	A	A	E	C		N	L	S	B		Y						Y	Y			Y	Y		Y	Y			Lungs
AZPAE14839	GCA_000794365.1	JTUV00000000.1	6.61508	76	66.21	A	A	E	C		N	G	S	E	Y	Y							Y			Y			Y				IAI
AZPAE14840	GCA_000789555.1	JTUU00000000.1	7.04924	76	65.62	A	A	E	C		N	U	S	F		Y										Y			Y	Y	Y	Y	UTI
AZPAE14841	GCA_000789605.1	JTUT00000000.1	6.8452	90	66.04	A	A	E	C		N	G	S	B	Y	Y							Y			Y	Y		Y	Y	Y	Y	IAI
AZPAE14844	GCA_000789685.1	JTUQ00000000.1	6.73277	108	66.17	A	N	W	C		N	G	S	A	Y	Y		Y									Y		Y				IAI
AZPAE14846	GCA_000789745.1	JTUO00000000.1	6.81964	133	65.89	A	E	E	C		N	L	S	J	Y	Y						Y				Y	Y			Y	Y		Lungs
AZPAE14847	GCA_000789755.1	JTUN00000000.1	6.34556	82	66.44	A	E	E	C		N	L	S	C		Y								Y					Y				Lungs
AZPAE14848	GCA_000789805.1	JTUM00000000.1	6.25204	128	66.47	A	E	E	C		N	G	S	E	Y	Y																	IAI
AZPAE14851	GCA_000789835.1	JTUK00000000.1	6.61715	135	66.28	A	E	E	C		N	G	S	E	Y	Y							Y				Y			Y	Y		IAI
AZPAE14852	GCA_000789845.1	JTUJ00000000.1	6.8606	233	65.99	A	S	W	C		N	L	S	D	Y	Y						Y					Y		Y	Y	Y		Lungs
AZPAE14853	GCA_000789905.1	JTUI00000000.1	6.82917	122	66.12	A	S	W	C		N	L	S	B	Y	Y											Y						Lungs
AZPAE14855	GCA_000789925.1	JTUH00000000.1	6.34201	172	66.24	A	E	E	C		N	L	S	I	Y	Y											Y						Lungs
AZPAE14856	GCA_000789965.1	JTUG00000000.1	6.33557	107	66.47	A	E	E	C		N	L	S	E		Y																	Lungs
AZPAE14857	GCA_000789995.1	JTUF00000000.1	6.86931	167	66.1	A	E	E	C		N	G	S	A	Y	Y						Y	Y				Y		Y				IAI
AZPAE14859	GCA_000790035.1	JTUD00000000.1	6.52786	122	66.27	A	E	E	C		N	U	S	I	Y	Y								Y									UTI
AZPAE14861	GCA_000790085.1	JTUB00000000.1	6.71301	110	66.18	A	E	E	C		N	G	S	E	Y	Y								Y			Y			Y			IAI
AZPAE14862	GCA_000790105.1	JTUA00000000.1	7.06757	167	65.69	A	A	E	C		N	U	S	D	Y	Y						Y		Y			Y						UTI
AZPAE14864	GCA_000790155.1	JTTY00000000.1	6.16052	84	66.6	A	A	E	C		N	L	S	A		Y																	Lungs
AZPAE14866	GCA_000790205.1	JTTW00000000.1	6.45295	124	66.34	A	A	E	C		N	L	S	E		Y								Y					Y				Lungs
AZPAE14867	GCA_000790215.1	JTTV00000000.1	6.78505	109	65.96	A	A	E	C		N	L	S	B	Y	Y											Y						Lungs
AZPAE14868	GCA_000790245.1	JTTU00000000.1	6.3907	133	66.44	A	S	W	C		N	G	S	A	Y	Y																	IAI
AZPAE14871	GCA_000790325.1	JTTR00000000.1	7.05423	222	65.6	A	S	W	C		N	U	S	I	Y	Y							Y							Y	Y		UTI
AZPAE14872	GCA_000790355.1	JTTQ00000000.1	7.25092	140	65.51	A	S	W	C		N	L	S	J		Y							Y			Y	Y		Y	Y			Lungs
AZPAE14873	GCA_000790385.1	JTTP00000000.1	6.25922	184	66.49	A	S	W	C		N	L	S	E	Y	Y																	Lungs
AZPAE14875	GCA_000790425.1	JTTN00000000.1	6.98074	110	65.89	A	N	W	C		N	L	S	B		Y							Y			Y	Y		Y	Y			Lungs
AZPAE14876	GCA_000790445.1	JTTM00000000.1	6.38604	84	66.46	A	N	W	C		N	G	S	E	Y	Y							Y			Y				Y	Y	Y	IAI
AZPAE14877	GCA_000790485.1	JTTL00000000.1	6.30007	64	66.39	A	N	W	C		N	L	S	C	Y	Y																	Lungs
AZPAE14879	GCA_000790525.1	JTTJ00000000.1	6.22673	50	66.55	A	N	W	C		N	L	S	C	Y	Y																	Lungs
AZPAE14880	GCA_000790545.1	JTTI00000000.1	6.86453	84	66.12	A	E	E	C		N	L	S	D	Y			Y				Y							Y	Y		Y	Lungs
AZPAE14881	GCA_000790565.1	JTTH00000000.1	6.70324	370	66.06	A	E	E	C		N	G	S	D	Y	Y		Y				Y							Y	Y		Y	IAI
AZPAE14882	GCA_000790605.1	JTTG00000000.1	6.45564	73	66.43	A	E	E	C		N	L	S	E	Y	Y																	Lungs
AZPAE14884	GCA_000790655.1	JTTE00000000.1	6.43437	44	66.46	A	E	W	C		N	L	S	G	Y	Y													Y	Y		Y	Lungs
AZPAE14885	GCA_000790685.1	JTTD00000000.1	6.40604	174	66.25	A	E	W	C		N	G	S	C		Y																	IAI
AZPAE14886	GCA_000790705.1	JTTC00000000.1	7.05781	135	65.8	A	E	W	C		N	U	S	J	Y	Y						Y				Y	Y			Y	Y		UTI
AZPAE14890	GCA_000790825.1	JTSY00000000.1	7.01604	112	66.02	A	E	E	C		N	U	S	D	Y			Y				Y							Y	Y		Y	UTI
AZPAE14891	GCA_000790865.1	JTSX00000000.1	6.44745	66	66.4	A	E	E	C		N	L	S	E		Y																	Lungs
AZPAE14893	GCA_000790905.1	JTSV00000000.1	6.7696	184	66.03	A	E	E	C		N	U	S	E	Y	Y		Y					Y			Y	Y		Y	Y			UTI
AZPAE14895	GCA_000790965.1	JTST00000000.1	6.33082	70	66.46	A	E	E	C		N	G	S	A		Y																	IAI
AZPAE14897	GCA_000791025.1	JTSS00000000.1	6.44815	171	66.28	A	A	E	C		N	G	S	B	Y	Y											Y		Y				IAI
AZPAE14899	GCA_000791065.1	JTSQ00000000.1	6.47062	154	66.24	A	A	E	C		N	U	B	D	Y	Y								Y			Y	Y					UTI
AZPAE14903	GCA_000791145.1	JTSM00000000.1	6.84603	208	65.9	A	E	E	C		N	G	S	H	Y	Y							Y	Y			Y		Y		Y		IAI
AZPAE14904	GCA_000791155.1	JTSL00000000.1	6.93785	168	65.95	A	E	E	C		N	G	S	B	Y	Y										Y	Y			Y			IAI
AZPAE14907	GCA_000793705.1	JTSI00000000.1	6.39211	87	66.41	A	A	E	C		N	G	S	E	Y	Y																	IAI
AZPAE14908	GCA_000793805.1	JTSH00000000.1	6.81557	107	66.16	A	E	E	C		N	G	S	E	Y	Y							Y	Y		Y			Y	Y	Y	Y	IAI
AZPAE14909	GCA_000789525.1	JTSG00000000.1	7.05693	126	65.98	A	E	E	C		N	G	S	D	Y	Y		Y				Y	Y	Y		Y			Y	Y	Y	Y	INTRA-ABDOMINAL INFECTION SITE (IAI)
AZPAE14910	GCA_000789975.1	JTSF00000000.1	6.25365	62	66.54	A	A	E	C		N	G	S	E	Y	Y																	IAI
AZPAE14913	GCA_000793845.1	JTSC00000000.1	6.45486	79	66.31	A	E	W	C		N	U	S	D	Y	Y	Y						Y										UTI
AZPAE14914	GCA_000793885.1	JTSB00000000.1	6.85868	105	65.96	A	E	E	C		N	U	S	C		Y						Y		Y			Y				Y		UTI
AZPAE14915	GCA_000789885.1	JTSA00000000.1	6.88057	122	65.94	A	E	E	C		N	U	S	B		Y		Y				Y				Y	Y			Y	Y		UTI
AZPAE14916	GCA_000794005.1	JTRZ00000000.1	6.24206	93	66.56	A	E	E	C		N	L	S	G	Y	Y																	Lungs
AZPAE14917	GCA_000793665.1	JTRY00000000.1	6.30831	65	66.53	A	E	E	C		N	G	S	C		Y																	IAI
AZPAE14918	GCA_000789545.1	JTRX00000000.1	6.31832	76	66.5	A	E	E	C		N	G	S	E	Y	Y																	IAI
AZPAE14919	GCA_000789815.1	JTRW00000000.1	6.28449	154	66.41	A	E	E	C		N	L	S	E		Y																	Lungs
AZPAE14921	GCA_000793825.1	JTRU00000000.1	6.81541	143	66.02	A	E	E	C		N	L	S	E	Y	Y							Y	Y			Y		Y	Y	Y	Y	Lungs
AZPAE14922	GCA_000791185.1	JTRT00000000.1	6.83908	138	66.04	A	E	E	C		N	L	S	E	Y	Y						Y	Y				Y						Lungs
AZPAE14923	GCA_000791205.1	JTRS00000000.1	6.72471	104	66.16	A	S	W	C		N	L	S	B	Y												Y						Lungs
AZPAE14924	GCA_000791225.1	JTRR00000000.1	7.0423	119	65.83	A	S	W	C		N	L	S	E	Y	Y							Y	Y			Y		Y	Y			Lungs
AZPAE14925	GCA_000791265.1	JTRQ00000000.1	6.46275	79	66.31	A	S	W	C		N	G	S	D	Y	Y	Y						Y										IAI
AZPAE14926	GCA_000791275.1	JTRP00000000.1	6.88632	77	65.97	A	S	W	C		N	U	S	C		Y						Y		Y			Y				Y		UTI
AZPAE14927	GCA_000791305.1	JTRO00000000.1	6.88537	105	65.94	A	S	W	C		N	G	S	B		Y		Y				Y				Y	Y			Y	Y		IAI
AZPAE14928	GCA_000791325.1	JTRN00000000.1	6.25788	48	66.57	A	S	W	C		N	U	S	G	Y	Y																	UTI
AZPAE14929	GCA_000789535.1	JTRM00000000.1	6.75074	91	66.12	A	E	E	C		N	U	S	E	Y	Y						Y				Y	Y			Y	Y		UTI (urinary tract infection)
AZPAE14930	GCA_000793865.1	JTRL00000000.1	6.30262	136	66.52	A	E	E	C		N	U	B	E		Y												Y					UTI
AZPAE14931	GCA_000793765.1	JTRK00000000.1	6.35919	61	66.45	A	E	E	C		N	L	S	E	Y	Y																	Lungs
AZPAE14933	GCA_000794085.1	JTRI00000000.1	7.09243	105	65.75	A	E	E	C		N	U	S	J	Y	Y						Y					Y			Y	Y		UTI
AZPAE14934	GCA_000793905.1	JTRH00000000.1	6.34616	59	66.39	A	E	E	C		N	G	S	E		Y							Y			Y				Y			IAI
AZPAE14935	GCA_000794095.1	JTRG00000000.1	6.76463	69	66.25	A	E	E	C		N	L	S	A	Y	Y						Y	Y			Y			Y	Y	Y	Y	Lungs
AZPAE14936	GCA_000793585.1	JTRF00000000.1	6.26586	161	66.41	A	S	W	C		N	G	S	E	Y	Y																	IAI
AZPAE14937	GCA_000793785.1	JTRE00000000.1	6.89247	105	65.9	A	E	E	C		N	G	S	D	Y	Y						Y		Y			Y						IAI
AZPAE14939	GCA_000793595.1	JTRC00000000.1	6.35108	116	66.44	A	S	W	C		N	L	S	E	Y	Y																	Lungs
AZPAE14940	GCA_000793945.1	JTRB00000000.1	6.92973	153	66.02	A	E	E	C		N	U	S	B		Y						Y					Y			Y	Y		UTI
AZPAE14942	GCA_000794025.1	JTQZ00000000.1	6.78756	102	66.13	A	A	E	C		N	G	S	E	Y	Y		Y															IAI
AZPAE14943	GCA_000791345.1	JTQY00000000.1	6.25053	85	66.57	A	S	W	C		N	L	S	E		Y																	Lungs
AZPAE14944	GCA_000791425.1	JTQX00000000.1	6.82426	90	66.15	A	N	W	C		N	G	S	A	Y							Y	Y				Y		Y				IAI
AZPAE14945	GCA_000791405.1	JTQW00000000.1	6.86695	73	66.08	A	N	W	C		N	U	S	E	Y	Y						Y	Y				Y		Y	Y			UTI
AZPAE14946	GCA_000791445.1	JTQV00000000.1	6.59264	100	66.31	A	N	W	C		N	G	N	A	Y	Y											Y		Y				IAI
AZPAE14947	GCA_000794045.1	JTQU00000000.1	6.48214	83	66.35	A	A	E	C		N	U	S	D	Y	Y	Y												Y	Y	Y	Y	UTI
AZPAE14950	GCA_000791525.1	JTQR00000000.1	6.3328	149	66.38	A	S	W	C		N	U	S	A	Y	Y													Y		Y		UTI
AZPAE14951	GCA_000791545.1	JTQQ00000000.1	6.87602	141	65.89	A	S	W	C		N	U	S	D	Y	Y						Y		Y			Y						UTI
AZPAE14952	GCA_000791585.1	JTQP00000000.1	6.36519	117	66.44	A	A	E	C		N	G	S	E	Y	Y																	IAI
AZPAE14953	GCA_000791605.1	JTQO00000000.1	6.80906	115	66.17	A	A	E	C		N	G	S	E	Y	Y		Y						Y			Y			Y	Y	Y	IAI
AZPAE14954	GCA_000791625.1	JTQN00000000.1	6.3682	71	66.46	A	E	E	C		N	G	S	G		Y											Y			Y	Y		IAI
AZPAE14955	GCA_000791635.1	JTQM00000000.1	6.37559	69	66.45	A	E	E	C		N	G	S	E	Y	Y																	IAI
AZPAE14956	GCA_000791685.1	JTQL00000000.1	7.11011	455	65.41	A	E	E	C		N	G	S	B	Y	Y						Y				Y	Y			Y	Y		IAI
AZPAE14958	GCA_000791725.1	JTQJ00000000.1	7.13039	132	65.8	A	A	E	C		N	G	S	J	Y	Y		Y					Y				Y		Y	Y			IAI
AZPAE14961	GCA_000791785.1	JTQG00000000.1	6.4413	81	66.37	A	E	E	C		N	L	S	E	Y	Y							Y						Y				Lungs
AZPAE14963	GCA_000791825.1	JTQE00000000.1	6.38043	50	66.47	A	E	E	C		N	L	S	E		Y							Y						Y	Y			Lungs
AZPAE14964	GCA_000791835.1	JTQD00000000.1	7.03958	86	65.93	A	E	E	C		N	L	S	E	Y	Y		Y						Y			Y		Y	Y			Lungs
AZPAE14965	GCA_000791905.1	JTQC00000000.1	7.04252	87	65.93	A	E	E	C		N	L	S	E	Y	Y		Y						Y			Y		Y	Y			Lungs
AZPAE14967	GCA_000791885.1	JTQB00000000.1	6.56769	140	66.22	A	E	W	C		N	L	S	B		Y								Y			Y			Y	Y		Lungs
AZPAE14971	GCA_000792005.1	JTPX00000000.1	6.2039	185	66.54	A	A	E	C		N	G	S	C		Y																	IAI
AZPAE14973	GCA_000792065.1	JTPV00000000.1	7.18356	141	65.81	A	E	E	C		N	L	S	E	Y	Y		Y									Y			Y	Y		Lungs
AZPAE14974	GCA_000792085.1	JTPU00000000.1	7.08593	190	65.79	A	E	E	C		N	L	S	E		Y		Y					Y			Y	Y		Y	Y	Y		Lungs
AZPAE14975	GCA_000792095.1	JTPT00000000.1	6.36975	143	66.5	A	A	E	C		N	L	S	C	Y	Y																	Lungs
AZPAE14976	GCA_000792115.1	JTPS00000000.1	6.63162	104	66.09	A	A	E	C		N	L	S	D		Y							Y			Y	Y		Y	Y			Lungs
AZPAE14977	GCA_000792155.1	JTPR00000000.1	6.33614	109	66.44	A	A	E	C		N	U	S	A		Y													Y			Y	UTI
AZPAE14978	GCA_000792165.1	JTPQ00000000.1	7.13048	132	65.8	A	N	W	C		N	U	S	J	Y	Y		Y					Y				Y		Y	Y			UTI
AZPAE14980	GCA_000792225.1	JTPO00000000.1	6.76832	83	66.17	A	N	W	C		N	G	S	A	Y	Y		Y									Y		Y				IAI
AZPAE14981	GCA_000792245.1	JTPN00000000.1	6.27654	91	66.53	A	E	E	C		N	U	S	C	Y	Y																	UTI
AZPAE14983	GCA_000792305.1	JTPL00000000.1	7.08265	96	65.8	A	E	W	C		N	L	S	J	Y	Y						Y				Y	Y			Y	Y		Lungs
AZPAE14984	GCA_000792325.1	JTPK00000000.1	6.80911	84	66.11	A	E	E	C		N	U	S	E	Y	Y						Y	Y				Y						Lungs
AZPAE14986	GCA_000792365.1	JTPI00000000.1	6.47151	90	66.38	A	A	E	C		N	L	S	B	Y												Y						Lungs
AZPAE14992	GCA_000792505.1	JTPC00000000.1	6.51	124	66.33	A	E	E	C		N	G	S	C		Y							Y						Y				IAI
AZPAE14993	GCA_000792515.1	JTPB00000000.1	6.91486	223	66.02	A	E	E	C		N	U	S	A	Y	Y						Y	Y	Y	Y	Y	Y		Y	Y	Y	Y	UTI
AZPAE14995	GCA_000792565.1	JTOZ00000000.1	6.38945	117	66.36	A	E	E	C		N	G	S	E	Y	Y								Y					Y				IAI
AZPAE14996	GCA_000792575.1	JTOY00000000.1	6.45981	72	66.37	A	E	E	C		N	G	S	F	Y	Y							Y						Y	Y	Y		IAI
AZPAE14997	GCA_000792605.1	JTOX00000000.1	6.71521	75	66.01	A	E	E	C		N	U	S	E	Y	Y								Y			Y		Y	Y			UTI
AZPAE14998	GCA_000792625.1	JTOW00000000.1	6.71274	106	66.19	A	E	E	C		N	U	S	B		Y							Y			Y	Y			Y	Y		UTI
AZPAE14999	GCA_000792635.1	JTOV00000000.1	6.42789	91	66.33	A	E	E	C		N	G	S	F	Y	Y							Y				Y		Y	Y			IAI
AZPAE15001	GCA_000792675.1	JTOT00000000.1	6.58218	75	66.33	A	S	W	C		N	G	S	B	Y	Y											Y						IAI
AZPAE15002	GCA_000792705.1	JTOS00000000.1	6.80297	101	65.83	A	E	E	C		N	G	S	J		Y						Y				Y	Y			Y	Y		IAI
AZPAE15007	GCA_000792805.1	JTON00000000.1	6.81481	121	65.83	A	E	E	C		N	U	S	J	Y	Y						Y				Y	Y			Y	Y		UTI
AZPAE15009	GCA_000792845.1	JTOL00000000.1	6.95802	107	65.88	A	E	E	C		N	L	S	J	Y	Y						Y				Y	Y			Y	Y		Lungs
AZPAE15010	GCA_000792855.1	JTOK00000000.1	7.01424	117	65.94	A	E	E	C		N	L	S	D	Y	Y		Y				Y							Y	Y		Y	Lungs
AZPAE15012	GCA_000792895.1	JTOI00000000.1	6.46253	106	66.34	A	E	E	C		N	G	S	A	Y	Y								Y			Y			Y	Y		IAI
AZPAE15013	GCA_000792925.1	JTOH00000000.1	6.35883	73	66.46	A	E	E	C		N	G	S	B	Y	Y											Y						IAI
AZPAE15014	GCA_000792945.1	JTOG00000000.1	6.40044	109	66.47	A	E	E	C		N	L	S	D	Y	Y																	Lungs
AZPAE15018	GCA_000793025.1	JTOC00000000.1	6.934	81	66.09	A	N	W	C		N	G	S	A	Y	Y						Y	Y			Y			Y	Y	Y	Y	IAI
AZPAE15020	GCA_000793055.1	JTOA00000000.1	7.16319	129	65.84	A	E	E	C		N	L	S	E	Y	Y								Y			Y		Y	Y			Lungs
AZPAE15021	GCA_000793085.1	JTNZ00000000.1	6.68642	129	66.1	A	S	W	C		N	G	S	J		Y							Y			Y	Y		Y	Y			IAI
AZPAE15022	GCA_000793105.1	JTNY00000000.1	6.21936	68	66.58	A	E	E	C		N	U	S	C		Y																	UTI
AZPAE15023	GCA_000793125.1	JTNX00000000.1	6.35135	101	66.45	A	E	E	C		N	G	S	C		Y																	IAI
AZPAE15028	GCA_000792265.1	JTNS00000000.1	6.83455	141	65.75	A	E	E	C		N	L	B	D	Y	Y						Y	Y			Y	Y	Y			Y		Lungs
AZPAE15029	GCA_000792145.1	JTNR00000000.1	6.86092	89	66.05	A	E	E	C		N	L	S	E	Y	Y						Y	Y				Y						Lungs
AZPAE15030	GCA_000791985.1	JTNQ00000000.1	6.60863	94	66.19	A	E	E	C		N	G	S	B	Y	Y							Y			Y	Y		Y	Y			IAI
AZPAE15031	GCA_000791855.1	JTNP00000000.1	6.89472	93	66.02	A	E	E	C		N	G	S	E	Y	Y		Y					Y			Y	Y		Y	Y			IAI
AZPAE15032	GCA_000791565.1	JTNO00000000.1	6.48457	65	66.22	A	E	E	C		N	G	S	B	Y	Y											Y						IAI
AZPAE15033	GCA_000793725.1	JTNN00000000.1	6.08723	66	66.43	A	E	E	C		N	G	S	C		Y																	IAI
AZPAE15036	GCA_000789645.1	JTNK00000000.1	6.41242	77	66.34	A	A	E	C		N	G	S	A	Y	Y							Y						Y				IAI
AZPAE15037	GCA_000789935.1	JTNJ00000000.1	7.20044	102	65.85	A	E	E	C		N	G	S	E	Y	Y							Y			Y	Y		Y	Y			IAI
AZPAE15038	GCA_000790115.1	JTNI00000000.1	6.26144	81	66.52	A	E	E	C		N	G	S	C	Y	Y																	IAI
AZPAE15040	GCA_000790915.1	JTNG00000000.1	6.60122	117	66.28	A	E	E	C		N	G	S	C	Y	Y		Y															IAI
AZPAE15044	GCA_000792045.1	JTNC00000000.1	6.55561	123	66.24	A	E	E	C		N	G	S	B		Y						Y					Y			Y	Y		IAI
AZPAE15046	GCA_000790285.1	JTNA00000000.1	6.34561	85	66.49	A	S	W	C		N	U	S	E	Y	Y																	UTI
AZPAE15048	GCA_000793135.1	JTMY00000000.1	6.92407	128	65.77	A	E	E	C		N	U	S	D	Y	Y	Y										Y						UTI
AZPAE15049	GCA_000789485.1	JTMX00000000.1	6.25989	101	66.5	A	E	E	C		N	U	S	C		Y							Y			Y	Y		Y	Y			UTI
AZPAE15050	GCA_000791665.1	JTMW00000000.1	6.90129	153	65.84	A	A	E	C		N	G	S	B	Y	Y							Y			Y	Y			Y	Y		IAI
AZPAE15052	GCA_000791465.1	JTMU00000000.1	6.33962	95	66.44	A	S	W	C		N	G	B	I	Y	Y								Y				Y					IAI
AZPAE15053	GCA_000790625.1	JTMT00000000.1	6.52236	87	66.27	A	S	W	C		N	U	S	B		Y							Y				Y		Y				UTI
AZPAE15055	GCA_000793185.1	JTMR00000000.1	6.36059	70	66.39	A	S	W	C		N	U	S	D	Y	Y																	UTI
AZPAE15056	GCA_000793165.1	JTMQ00000000.1	6.28751	90	66.53	A	A	E	C		N	L	S	E	Y	Y																	Lungs
AZPAE15057	GCA_000793205.1	JTMP00000000.1	6.4513	85	66.45	A	A	E	C		N	L	S	C	Y	Y																	Lungs
AZPAE15060	GCA_000793255.1	JTMM00000000.1	6.71626	146	66.15	A	E	E	C		N	U	S	B		Y						Y					Y			Y	Y		UTI
AZPAE15061	GCA_000793295.1	JTML00000000.1	6.83266	136	66.01	A	E	E	C		N	U	S	E		Y								Y	Y		Y			Y	Y		UTI
AZPAE15062	GCA_000793285.1	JTMK00000000.1	6.48126	78	66.34	A	S	W	C		N	U	S	I	Y	Y								Y					Y				UTI
AZPAE15065	GCA_000793365.1	JTMH00000000.1	6.18446	68	66.49	A	S	W	C		N	L	S	E	Y	Y																	Lungs
AZPAE15066	GCA_000793395.1	JTMG00000000.1	6.95918	134	65.86	A	E	W	C		N	U	S	J	Y	Y						Y				Y	Y			Y	Y		UTI
AZPAE15068	GCA_000793445.1	JTME00000000.1	6.8561	87	66.17	A	E	E	C		N	L	S	A	Y	Y						Y	Y			Y			Y	Y	Y	Y	Lungs
AZPAE15069	GCA_000793455.1	JTMD00000000.1	6.98074	128	65.98	A	E	E	C		N	G	S	E	Y	Y		Y	Y				Y			Y	Y		Y	Y	Y		IAI
AZPAE15070	GCA_000793485.1	JTMC00000000.1	7.16433	99	65.85	A	E	E	C		N	U	S	E	Y	Y		Y					Y			Y	Y		Y	Y			UTI
AZPAE15071	GCA_000793505.1	JTMB00000000.1	7.40312	110	65.76	A	E	E	C		N	L	S	A	Y	Y						Y	Y	Y		Y	Y		Y	Y	Y		Lungs
AZPAE15072	GCA_000793385.1	JTMA00000000.1	6.43779	112	66.37	A	E	E	C		N	U	S	C	Y	Y							Y	Y					Y				UTI
B3-1811	GCA_000455545.1	CBMP00000000.1	6.67983	341	66.18	A	E	E	C		C		S	A	Y							Y				Y				Y	Y	Y	CF
B3-208	GCA_000455405.1	CBMT00000000.1	6.72935	418	66.22	A	E	E	C		C		S	A	Y	Y						Y				Y				Y	Y	Y	CF
B3-20M	GCA_000455505.1	CBMU00000000.1	6.72769	338	66.22	A	E	E	C		C		S	A	Y	Y						Y				Y				Y	Y	Y	CF
B3-CFI	GCA_000455425.1	CBMS00000000.1	6.75191	314	66.23	A	E	E	C		C		S	A	Y	Y						Y				Y				Y	Y	Y	CF
BK1	GCA_000572265.1	JBTQ00000000.1	6.45116	163	66.28	A	A	E	C		N	O	S	I	Y	Y							Y			Y	Y		Y				EYE
BL01	GCA_000481125.1	AXPZ00000000.1	6.43615	20	66.38	A	N	W	C		N	O	S	I	Y	Y																	EYE
BL02	GCA_000481105.1	AXPY00000000.1	6.91365	12	66.07	A	N	W	C		N	O	S	A	Y	Y						Y							Y				Vitreous Fluid
BL05	GCA_000481045.1	AXPV00000000.1	6.38329	15	66.47	A	N	W	C		N	O	S	E	Y	Y																	EYE
BL06	GCA_000481025.1	AXPU00000000.1	6.99869	30	65.92	A	N	W	C		N	O	S	B	Y	Y								Y		Y	Y		Y	Y			EYE
BL07	GCA_000481005.1	AXPT00000000.1	6.55649	29	66.34	A	N	W	C		N	O	S	E	Y	Y							Y			Y	Y		Y	Y	Y		EYE
BL10	GCA_000480945.1	AXPQ00000000.1	6.49954	14	66.35	A	N	W	C		N	O	S	C	Y	Y														Y	Y	Y	EYE
BL11	GCA_000480925.1	AXPP00000000.1	7.08297	30	65.9	A	N	W	C		N	O	S	B	Y	Y								Y		Y	Y		Y	Y			EYE
BL12	GCA_000480905.1	AXPO00000000.1	7.47218	42	65.57	A	N	W	C		N	O	S	B	Y	Y		Y				Y				Y	Y		Y	Y	Y	Y	EYE
BL19	GCA_000480765.1	AXPH00000000.1	6.37853	20	66.4	A	N	W	C		N	O	S	B	Y	Y											Y						Corneal Scraping
BL23	GCA_000480685.1	AXPD00000000.1	7.15249	43	65.7	A	N	W	C		N	O	S	B		Y						Y				Y	Y			Y	Y		EYE
BL24	GCA_000480665.1	AXPC00000000.1	6.95841	27	66.1	A	N	W	C		N	O	S	E	Y	Y		Y				Y					Y		Y	Y			EYE
BWH029	GCA_000629145.1	JIEE00000000.1	6.22847	52	66.43	A	N	W	C		N	L	S	E	Y	Y																	Lungs
BWH031	GCA_000629105.1	JIEC00000000.1	6.73653	71	66.21	A	N	W	C		N	L	S	A	Y	Y		Y					Y			Y	Y			Y	Y		Lungs
BWH032	GCA_000629085.1	JIEB00000000.1	6.56497	58	66.33	A	N	W	C		N	W	S	E	Y	Y		Y															vulvar abscess
BWH033	GCA_000629065.1	JIEA00000000.1	6.72353	83	65.97	A	N	W	C		N	U	S	B	Y											Y	Y			Y			URINE
BWH035	GCA_000629045.1	JIDZ00000000.1	6.968	84	66.11	A	N	W	C		N	O	S	E	Y	Y		Y						Y			Y			Y			RIGHT EAR
BWH036	GCA_000629025.1	JIDY00000000.1	6.73411	66	66.16	A	N	W	C		N	G	S	A	Y	Y		Y					Y			Y	Y			Y	Y		GENITAL
BWH059	GCA_000629405.1	JIER00000000.1	6.68255	16	66.29	A	N	W					S	A	Y	Y		Y				Y	Y				Y	Y	Y
BWH057	GCA_000629445.1	JIET00000000.1	6.92495	22	66.16	A	N	W					S	E		Y		Y					Y				Y		Y	Y
BWH056	GCA_000629465.1	JIEU00000000.1	6.92639	25	66.2	A	N	W					S	I	Y	Y		Y				Y						Y	Y
BWH055	GCA_000629485.1	JIEV00000000.1	6.44276	45	65.9	A	N	W					S	H		Y		Y					Y	Y			Y	Y		Y
BWH052	GCA_000629545.1	JIEY00000000.1	6.83079	34	65.99	A	N	W					S	E	Y	Y		Y					Y			Y	Y		Y	Y
BWH051	GCA_000629565.1	JIEZ00000000.1	6.73403	6	66.13	A	N	W					S	H	Y	Y						Y	Y				Y	Y	Y
BWHPSA001	GCA_000481685.1	AXRB00000000.1	6.48974	34	66.4	A	N	W	C		N	U	S	E	Y	Y						Y					Y		Y	Y			URINE
BWHPSA002	GCA_000481665.1	AXRA00000000.1	6.9367	21	66.09	A	N	W	C		N	B	S	E	Y	Y		Y				Y					Y		Y	Y			BLOOD
BWHPSA003	GCA_000481645.1	AXQZ00000000.1	6.89385	35	66	A	N	W	C		N	L	S	E	Y	Y		Y				Y					Y		Y	Y			Lungs
BWHPSA004	GCA_000481625.1	AXQY00000000.1	6.31327	16	66.5	A	N	W	C		N	W	S	C	Y	Y																	toenail, subungal debris
BWHPSA005	GCA_000481605.1	AXQX00000000.1	6.7863	19	66.1	A	N	W	C		N	U	S	A	Y	Y		Y					Y			Y	Y			Y	Y		Urine
BWHPSA007	GCA_000481565.1	AXQV00000000.1	6.82705	31	66.21	A	N	W	C		N	G	S	B	Y	Y											Y						Abdomen
BWHPSA008	GCA_000481545.1	AXQU00000000.1	6.5245	21	66.27	A	N	W	C		N	W	S	C		Y								Y			Y		Y	Y			shin wound
BWHPSA009	GCA_000481525.1	AXQT00000000.1	6.47014	44	66.39	A	N	W	C		N	W	S	E	Y	Y																	Groin abscess
BWHPSA010	GCA_000481505.1	AXQS00000000.1	6.85986	30	66.08	A	N	W	C		N	G	S	C		Y		Y				Y					Y		Y	Y			Abdomen
BWHPSA011	GCA_000481485.1	AXQR00000000.1	7.06758	27	65.8	A	N	W	C		N	O	S	A		Y		Y				Y	Y				Y		Y				tissue middle turbinate
BWHPSA012	GCA_000481465.1	AXQQ00000000.1	6.49205	10	66.34	A	N	W	C		N	L	S	C	Y	Y													Y	Y	Y	Y	Lungs
BWHPSA013	GCA_000481445.1	AXQP00000000.1	6.70487	18	66.17	A	N	W	C		N	L	S	C		Y		Y	Y				Y			Y			Y	Y	Y	Y	Lungs
BWHPSA014	GCA_000481425.1	AXQO00000000.1	6.29347	13	66.5	A	N	W	C		N	W	S	C	Y	Y																	FOOT WOUND
BWHPSA015	GCA_000481405.1	AXQN00000000.1	6.42506	19	66.48	A	N	W	C		N	U	S	E	Y	Y								Y						Y	Y		URINE
BWHPSA016	GCA_000481385.1	AXQM00000000.1	6.48139	22	66.35	A	N	W	C		N	O	S	B	Y	Y											Y						Ear
BWHPSA017	GCA_000481365.1	AXQL00000000.1	6.93454	19	66.04	A	N	W	C		N	U	S	E	Y	Y		Y				Y					Y		Y	Y			Urine
BWHPSA018	GCA_000481345.1	AXQK00000000.1	6.64725	25	66.22	A	N	W	C		N	W	S	E	Y	Y							Y			Y			Y	Y	Y	Y	Wound
BWHPSA019	GCA_000481325.1	AXQJ00000000.1	6.44428	16	66.43	A	N	W	C		N	W	S	C	Y	Y																	Wound
BWHPSA020	GCA_000481305.1	AXQI00000000.1	6.53162	32	66.31	A	N	W	C		N	L	S	I	Y	Y																	Lungs
BWHPSA021	GCA_000481285.1	AXQH00000000.1	6.48499	13	66.34	A	N	W	C		N	L	S	C	Y	Y													Y	Y	Y	Y	Lungs
BWHPSA022	GCA_000481265.1	AXQG00000000.1	6.91146	24	66.17	A	N	W	C		N	L	S	A	Y	Y		Y									Y		Y				Lungs
BWHPSA023	GCA_000481245.1	AXQF00000000.1	6.93231	35	66.14	A	N	W	C		N	W	S	A	Y	Y						Y	Y			Y			Y	Y	Y	Y	Wound
BWHPSA024	GCA_000481225.1	AXQE00000000.1	6.76869	14	66.14	A	N	W	C		N	G	S	A	Y	Y		Y					Y			Y	Y			Y	Y		Abdomen
BWHPSA025	GCA_000481205.1	AXQD00000000.1	6.33776	14	66.5	A	N	W	C		N	L	S	E	Y	Y																	Lungs
BWHPSA028	GCA_000481145.1	AXQA00000000.1	7.47831	42	65.33	A	N	W	C		N	L	S	A	Y	Y								Y			Y			Y	Y		Lungs
BWHPSA037	GCA_000520455.1	AZZQ00000000.1	7.21858	51	65.58	A	N	W	C		N	L	S	E		Y						Y		Y		Y	Y			Y	Y		BAL
BWHPSA039	GCA_000520415.1	AZZO00000000.1	6.98304	31	66.05	A	N	W	C		N	U	S	E		Y		Y				Y					Y						URINE
BWHPSA040	GCA_000520395.1	AZZN00000000.1	6.45299	20	66.45	A	N	W	C		N	L	S	C	Y	Y																	Lungs
BWHPSA041	GCA_000520375.1	AZZM00000000.1	6.89766	28	65.89	A	N	W	C		N	W	S	B		Y		Y									Y						WOUND
BWHPSA042	GCA_000520355.1	AZZL00000000.1	5.89339	11	66.48	A	N	W	C		N	L	S	E	Y	Y																	Lungs
BWHPSA045	GCA_000520295.1	AZZI00000000.1	7.07909	30	65.85	A	N	W	C		N	L	S	E	Y	Y								Y			Y		Y	Y			Lungs
BWHPSA046	GCA_000520275.1	AZZH00000000.1	6.90206	22	66.11	A	N	W	C		N	L	S	E		Y		Y					Y				Y		Y	Y			BAL
BWHPSA047	GCA_000520255.1	AZZG00000000.1	6.38776	21	66.42	A	N	W	C		N	L	S	G		Y															Y		Lungs
BWHPSA048	GCA_000520235.1	AZZF00000000.1	5.951	13	66.44	A	N	W	C		N	U	S	A	Y	Y																	Urine
C 1334	GCA_000412295.1	ASQT00000000.1	6.30257	669	66.39	A	E	E	C		C		S	E	Y	Y							Y						Y	Y	Y	Y	CF
C 1426	GCA_000412555.1	ASRD00000000.1	6.39776	421	66.39	A	E	E	C		C		S	E	Y	Y							Y			Y							CF
C 1433	GCA_000412535.1	ASRC00000000.1	6.20162	2020	66.35	A	E	E	C		C		S	E	Y	Y								Y		Y							CF
C 763	GCA_000412355.1	ASQS00000000.1	6.97793	844	65.97	A	E	E	C		C		S	E	Y	Y		Y				Y	Y			Y	Y		Y	Y			CF
C0324C	GCA_000705195.1	JGZY00000000.1	6.63104	539	66.02	A	N	W	C		C		S	E	Y	Y		Y				Y				Y	Y			Y			CF
C1913C	GCA_000705155.1	JGZX00000000.1	6.82724	22	66.2	A	N	W	C		C		S	E	Y	Y		Y					Y				Y						CF
C20	GCA_000480515.1	AXOV00000000.1	6.9295	15	66.16	A			E	W			S	A	Y	Y						Y	Y			Y			Y	Y	Y	Y	water
C2159M	GCA_000705215.1	JGZZ00000000.1	6.38229	12	66.51	A	N	W	C		C		S	E	Y	Y																	CF
C23	GCA_000480495.1	AXOU00000000.1	6.89606	15	66.16	A			E	W			S	A	Y	Y						Y	Y			Y			Y	Y	Y	Y	water
C2773C	GCA_000705175.1	JGZW00000000.1	6.71772	200	65.91	A	N	W	C		C		S	E	Y	Y		Y				Y	Y			Y			Y				CF
C3719	GCA_000152525.1	AAKV00000000.1	6.2221	124	66.5	A	E	E	C		C		S	C		Y							Y								Y		CF
C40	GCA_000480475.1	AXOT00000000.1	6.63126	22	66.31	A			E	W			S	E	Y	Y		Y											Y	Y	Y	Y	water
C41	GCA_000480455.1	AXOS00000000.1	6.8256	14	66.16	A			E	W			S	G		Y		Y				Y					Y			Y	Y		water
C48	GCA_000480435.1	AXOR00000000.1	6.41083	24	66.42	A			E	W			S	E	Y	Y							Y			Y					Y	Y	water
C51	GCA_000480415.1	AXOQ00000000.1	6.91328	26	66.08	A			E	S			S	E	Y	Y		Y				Y					Y		Y	Y			soil
C52	GCA_000480395.1	AXOP00000000.1	7.10218	28	65.87	A			E				S	E	Y	Y		Y				Y					Y			Y
C7447m	GCA_000468935.1	CP006728.1	6.2623	1	66.55	A	N	W	C		C		S	B		Y											Y						CF
CF127	GCA_000481945.1	AXRO00000000.1	7.03198	20	65.96	A	N	W	C		C		S	E	Y	Y		Y				Y	Y			Y	Y		Y	Y			Cystic fibrosis
CF18	GCA_000481925.1	AXRN00000000.1	6.49201	15	66.33	A	N	W	C		C		S	A	Y	Y													Y	Y		Y	Cystic fibrosis
CF27	GCA_000481905.1	AXRM00000000.1	6.5356	23	66.33	A	N	W	C		C		S	D	Y	Y																	Cystic fibrosis
CF5	GCA_000481885.1	AXRL00000000.1	6.33792	18	66.55	A	N	W	C		C		S	E	Y	Y																	Cystic fibrosis
CF614	GCA_000480355.1	AXON00000000.1	6.79744	23	66.04	A	N	W	C		C		S	B	Y	Y							Y			Y	Y			Y			cystic fibrosis isolate
CF77	GCA_000480375.1	AXOO00000000.1	7.02819	24	65.85	A	N	W	C		C		S	E	Y	Y										Y				Y	Y		cystic fibrosis isolate
CIG1	GCA_000295475.1	AKBD00000000.1	6.53624	544	66.04	A			C		C		S	B		Y								Y						Y	Y		CF
DHS01	GCA_000496455.1	AYNE00000000.1	6.95379	106	65.85	A	E	E	C		N	O	S	E	Y	Y								Y			Y		Y	Y			NOSE
DHS29	GCA_000503175.1	AYON00000000.1	7.10832	267	65.83	A	E	E	C		N	O	S	E	Y	Y								Y			Y		Y	Y			NOSE
DK2	GCA_000271365.1	CP003149.1	6.40266	1	66.27	A	E	E	C		C		S	C		Y		Y				Y	Y			Y	Y		Y	Y			CF
DQ8	GCA_000283055.1	ALIO00000000.1	6.77664	376	65.98	A	A	E	E	S			S	B		Y						Y	Y	Y		Y	Y		Y	Y	Y	Y	OIL CONTAMINATED SOIL
DR1	GCA_000817165.1	JSWB00000000.1	6.27851	821	66.44	A	A	E	E	S			S	E	Y	Y													Y				RICE RHIZOSPHERE SOIL
E2	GCA_000297355.1	AKZH00000000.1	6.35733	196	66.43	A	N	W	E	V			S	F	Y	Y																	TOMATO PLANT
E2	GCA_000482005.1	AXRR00000000.1	6.4108	21	66.36	A	N	W	E	V			S	F	Y	Y																	tomato plant
F22031	GCA_000816985.1	CP007399.1	6.6031	1	66.22	A	N	W	C		N		S	D	Y	Y																	isolate from infected cancer patients
FRD1	GCA_000829885.1	CP010555.1	6.71234	1	66.09	A	N	W	E		C		S	D	Y	Y						Y	Y			Y	Y		Y	Y			CF
H1l	GCA_000633495.1	AYML00000000.1	6.39883	40	66.44	A	A	E	E	V			S	C	Y	Y																	Carnivorous Plant Phytotelma
IGB83	GCA_000647635.1	ATAH00000000.1	6.48065	249	66.39	A	N	W	E	V			S	B	Y	Y											Y						rotten coconut collected in the rain forest
JCM 14847	GCA_000615565.1	BAMC00000000.1	5.99163	1245	66.25	A	A	E					S	B		Y											Y
JCM 5962	GCA_000615485.1	BAMA00000000.1	6.07395	1198	66.28	A	A	E					S	E	Y	Y
JCM 6119	GCA_000615525.1	BAMB00000000.1	6.49385	1377	65.83	A	A	E					S	E	Y	Y		Y					Y			Y	Y		Y	Y	Y
JD303	GCA_000505885.1	AWYU00000000.1	6.33765	2002	66.53	A	N	W	C		N	L	S	E	Y	Y																	Lungs
JD304	GCA_000505905.1	AWYT00000000.1	6.41929	2058	66.46	A	N	W	C		N	L	S	E	Y	Y		Y															Lungs
JD306	GCA_000506085.1	AWYS00000000.1	6.61354	2797	66.39	A	N	W	C		N	L	S	A	Y	Y						Y				Y				Y	Y	Y	Lungs
JD310	GCA_000505925.1	AWYR00000000.1	6.40317	2062	66.52	A	N	W	C		N	L	S	E	Y	Y		Y															Lungs
JD312	GCA_000505945.1	AWYQ00000000.1	6.28375	2017	66.56	A	N	W	C		N	L	S	G		Y						Y	Y		Y	Y			Y	Y			Lungs
JD313	GCA_000506105.1	AWYP00000000.1	6.32791	2296	66.46	A	N	W	C		N	L	S	E	Y	Y							Y		Y	Y			Y	Y	Y	Y	Lungs
JD314	GCA_000505965.1	AWYO00000000.1	6.21032	2323	66.67	A	N	W	C		N	L	S	G		Y																	Lungs
JD315	GCA_000505985.1	AWYN00000000.1	6.39216	1913	66.54	A	N	W	C		N	L	S	E	Y	Y		Y															Lungs
JD316	GCA_000506125.1	AWYM00000000.1	6.19493	1882	66.6	A	N	W	C		N	L	S	E	Y	Y																	Lungs
JD317	GCA_000506145.1	AWYL00000000.1	6.49371	2043	66.47	A	N	W	C		N	L	S	E	Y	Y		Y					Y		Y	Y				Y	Y		Lungs
JD318	GCA_000506005.1	AWYK00000000.1	6.21183	2028	66.53	A	N	W	C		N	L	S	G	Y	Y							Y	Y									Lungs
JD320	GCA_000506165.1	AWYJ00000000.1	6.40507	2038	66.46	A	N	W	C		N	L	S	E	Y	Y							Y		Y	Y					Y	Y	Lungs
JD322	GCA_000506185.1	AWYV00000000.1	6.44956	1868	66.45	A	N	W	C		N	L	S	E	Y	Y		Y															Lungs
JD323	GCA_000506025.1	AWYW00000000.1	5.98254	1965	66.61	A	N	W	C		N	L	S	A		Y																	Lungs
JD324	GCA_000506205.1	AWYX00000000.1	6.41318	2181	66.53	A	N	W	C		N	L	S	E	Y	Y		Y															Lungs
JD325	GCA_000506225.1	AWYY00000000.1	6.25834	2141	66.6	A	N	W	C		N	L	S	A	Y																		Lungs
JD326	GCA_000506045.1	AWYZ00000000.1	6.44749	1982	66.46	A	N	W	C		N	L	S	E	Y	Y		Y															Lungs
JD328	GCA_000506065.1	AWZA00000000.1	6.33026	1851	66.46	A	N	W	C		N	L	S	E	Y	Y							Y		Y	Y			Y	Y	Y	Y	Lungs
JD329	GCA_000506265.1	AWZB00000000.1	6.41012	2090	66.45	A	N	W	C		N	L	S	E	Y	Y		Y															Lungs
JD331	GCA_000506305.1	AWZC00000000.1	6.31264	2377	66.44	A	N	W	C		N	L	S	E	Y	Y							Y		Y	Y			Y	Y	Y	Y	Lungs
JD332	GCA_000506325.1	AWZD00000000.1	6.16612	2187	66.63	A	N	W	C		N	L	S	A		Y																	Lungs
JD333	GCA_000506345.1	AWZE00000000.1	6.33112	1996	66.46	A	N	W	C		N	L	S	E	Y	Y							Y		Y	Y			Y	Y	Y	Y	Lungs
JD334	GCA_000506285.1	AWZF00000000.1	6.71325	2128	66.24	A	N	W	C		N	L	S	E	Y	Y		Y				Y	Y	Y	Y	Y	Y		Y	Y			Lungs
JD335	GCA_000506365.1	AWZG00000000.1	6.37385	1820	66.43	A	N	W	C		N	L	S	E	Y	Y		Y															Lungs
JMM	GCA_000709285.1	JMQH00000000.1	6.22209	52	66.47	A	A	E	E	W			S	A		Y																	sediments of a natural water reservoir
LCT-PA102	GCA_000258285.1	AJKG00000000.1	6.75243	180	66.16	A	A	E					S	E	Y	Y		Y							Y		Y		Y	Y	Y		lab
LCT-PA220	GCA_000439855.1	ATJT00000000.1	6.8483	190	66.17	A	A	E	E				S	E	Y	Y		Y					Y			Y	Y		Y	Y	Y		grown in culture and sent on a short-term space flight
LCT-PA41	GCA_000439875.1	ATJU00000000.1	6.851	189	66.17	A	A	E	E				S	E	Y	Y		Y					Y			Y	Y		Y	Y	Y		grown in culture and sent on a short-term space flight
Liverpool Epidemic Strain	GCA_000824085.1	CCOA00000000.1	6.48512	59	66.4	A	E	E	C		C		S	E	Y	Y		Y															CF sputum isolates
Liverpool Epidemic Strain	GCA_000824365.1	CCOB00000000.1	6.45748	60	66.46	A	E	E	C		C		S	E	Y	Y		Y															CF sputum isolates
Liverpool Epidemic Strain	GCA_000824545.1	CCOC00000000.1	6.45706	61	66.46	A	E	E	C		C		S	E	Y	Y		Y															CF sputum isolates
Liverpool Epidemic Strain	GCA_000824105.1	CCOD00000000.1	6.45641	63	66.46	A	E	E	C		C		S	E	Y	Y		Y															CF sputum isolates
Liverpool Epidemic Strain	GCA_000823965.1	CCOF00000000.1	6.4857	58	66.4	A	E	E	C		C		S	E	Y	Y		Y															CF sputum isolates
Liverpool Epidemic Strain	GCA_000824645.1	CCOG00000000.1	6.46118	75	66.46	A	E	E	C		C		S	E	Y	Y		Y															CF sputum isolates
Liverpool Epidemic Strain	GCA_000823985.1	CCOH00000000.1	6.47675	60	66.46	A	E	E	C		C		S	E	Y	Y		Y															CF sputum isolates
Liverpool Epidemic Strain	GCA_000824005.1	CCOI00000000.1	6.48494	63	66.4	A	E	E	C		C		S	E	Y	Y		Y															CF sputum isolates
Liverpool Epidemic Strain	GCA_000824505.1	CCOJ00000000.1	6.46132	69	66.46	A	E	E	C		C		S	E	Y	Y		Y															CF sputum isolates
Liverpool Epidemic Strain	GCA_000824045.1	CCOK00000000.1	6.45749	64	66.46	A	E	E	C		C		S	E	Y	Y		Y															CF sputum isolates
Liverpool Epidemic Strain	GCA_000824065.1	CCOL00000000.1	6.46009	79	66.46	A	E	E	C		C		S	E	Y	Y		Y															CF sputum isolates
Liverpool Epidemic Strain	GCA_000824125.1	CCOM00000000.1	6.46207	72	66.46	A	E	E	C		C		S	E	Y	Y		Y															CF sputum isolates
Liverpool Epidemic Strain	GCA_000824145.1	CCON00000000.1	6.45717	63	66.46	A	E	E	C		C		S	E	Y	Y		Y															CF sputum isolates
Liverpool Epidemic Strain	GCA_000824165.1	CCOO00000000.1	6.46134	77	66.46	A	E	E	C		C		S	E	Y	Y		Y															CF sputum isolates
Liverpool Epidemic Strain	GCA_000824185.1	CCOP00000000.1	6.45718	68	66.46	A	E	E	C		C		S	E	Y	Y		Y															CF sputum isolates
Liverpool Epidemic Strain	GCA_000824565.1	CCOQ00000000.1	6.45704	68	66.46	A	E	E	C		C		S	E	Y	Y		Y															CF sputum isolates
Liverpool Epidemic Strain	GCA_000824205.1	CCOR00000000.1	6.45812	64	66.46	A	E	E	C		C		S	E	Y	Y		Y															CF sputum isolates
Liverpool Epidemic Strain	GCA_000824585.1	CCOS00000000.1	6.45727	61	66.46	A	E	E	C		C		S	E	Y	Y		Y															CF sputum isolates
Liverpool Epidemic Strain	GCA_000824225.1	CCOT00000000.1	6.45747	60	66.46	A	E	E	C		C		S	E	Y	Y		Y															CF sputum isolates
Liverpool Epidemic Strain	GCA_000824245.1	CCOU00000000.1	6.48529	65	66.4	A	E	E	C		C		S	E	Y	Y		Y															CF sputum isolates
Liverpool Epidemic Strain	GCA_000824265.1	CCOV00000000.1	6.45707	65	66.46	A	E	E	C		C		S	E	Y	Y		Y															CF sputum isolates
Liverpool Epidemic Strain	GCA_000824285.1	CCOW00000000.1	6.45683	63	66.46	A	E	E	C		C		S	E	Y	Y		Y															CF sputum isolates
Liverpool Epidemic Strain	GCA_000824665.1	CCOX00000000.1	6.45702	59	66.46	A	E	E	C		C		S	E	Y	Y		Y															CF sputum isolates
Liverpool Epidemic Strain	GCA_000824305.1	CCOY00000000.1	6.45632	68	66.46	A	E	E	C		C		S	E	Y	Y		Y															CF sputum isolates
Liverpool Epidemic Strain	GCA_000824025.1	CCOZ00000000.1	6.46116	72	66.46	A	E	E	C		C		S	E	Y	Y		Y															CF sputum isolates
Liverpool Epidemic Strain	GCA_000824685.1	CCPA00000000.1	6.45723	60	66.46	A	E	E	C		C		S	E	Y	Y		Y															CF sputum isolates
Liverpool Epidemic Strain	GCA_000824325.1	CCPB00000000.1	6.45686	65	66.46	A	E	E	C		C		S	E	Y	Y		Y															CF sputum isolates
Liverpool Epidemic Strain	GCA_000824385.1	CCPC00000000.1	6.45731	60	66.46	A	E	E	C		C		S	E	Y	Y		Y															CF sputum isolates
Liverpool Epidemic Strain	GCA_000824525.1	CCPD00000000.1	6.48002	68	66.46	A	E	E	C		C		S	E	Y	Y		Y															CF sputum isolates
Liverpool Epidemic Strain	GCA_000824345.1	CCPE00000000.1	6.45723	60	66.46	A	E	E	C		C		S	E	Y	Y		Y															CF sputum isolates
Liverpool Epidemic Strain	GCA_000824425.1	CCPF00000000.1	6.46159	80	66.46	A	E	E	C		C		S	E	Y	Y		Y															CF sputum isolates
Liverpool Epidemic Strain	GCA_000824405.1	CCPG00000000.1	6.45715	60	66.46	A	E	E	C		C		S	E	Y	Y		Y															CF sputum isolates
Liverpool Epidemic Strain	GCA_000824465.1	CCPH00000000.1	6.46076	74	66.46	A	E	E	C		C		S	E	Y	Y		Y															CF sputum isolates
Liverpool Epidemic Strain	GCA_000824625.1	CCPI00000000.1	6.45639	66	66.46	A	E	E	C		C		S	E	Y	Y		Y															CF sputum isolates
Liverpool Epidemic Strain	GCA_000824605.1	CCPJ00000000.1	6.46192	74	66.46	A	E	E	C		C		S	E	Y	Y		Y															CF sputum isolates
Liverpool Epidemic Strain	GCA_000824485.1	CCPK00000000.1	6.45685	62	66.46	A	E	E	C		C		S	E	Y	Y		Y															CF sputum isolates
Liverpool Epidemic Strain	GCA_000823905.1	CCPL00000000.1	6.45756	57	66.46	A	E	E	C		C		S	E	Y	Y		Y															CF sputum isolates
Liverpool Epidemic Strain	GCA_000823945.1	CCPM00000000.1	6.46155	75	66.46	A	E	E	C		C		S	E	Y	Y		Y															CF sputum isolates
Liverpool Epidemic Strain	GCA_000823925.1	CCPN00000000.1	6.46144	71	66.46	A	E	E	C		C		S	E	Y	Y		Y															CF sputum isolates
Liverpool Epidemic Strain	GCA_000824445.1	CCVT00000000.1	6.46005	72	66.46	A	E	E	C		C		S	E	Y	Y		Y															CF sputum isolates
LES400	GCA_000583935.1	CP006982.1	6.59112	1	66.31	A	E	E	C		C		S	E	Y	Y		Y															CF
LES431	GCA_000508765.1	CP006937.1	6.55007	1	66.34	A	E	E	C		C		S	E	Y	Y		Y
LESB58	GCA_000026645.1	FM209186.1	6.60176	1	66.3	A	E	E	C		C		S	E	Y	Y		Y															CF
LESB65	GCA_000583955.1	CP006983.1	6.527	1	66.37	A	E	E	C		C		S	E	Y	Y		Y															CF
LESlike1	GCA_000583975.1	CP006984.1	6.50907	1	66.36	A	E	E	C		C		S	E	Y	Y		Y															CF
LESlike4	GCA_000583995.1	CP006985.1	6.52405	1	66.36	A	E	E	C		C		S	E	Y	Y		Y															CF
LESlike5	GCA_000583895.1	CP006980.1	6.54335	1	66.36	A	E	E	C		C		S	E	Y	Y		Y															CF
LESlike7	GCA_000583915.1	CP006981.1	6.46791	1	66.46	A	E	E	C		C		S	E	Y	Y		Y															CF
M10	GCA_000647655.1	ATAG00000000.1	6.01866	529	66.85	A	N	W	E	W			S	B		Y																	Churince water spring
M18	GCA_000226155.1	CP002496.1	6.32775	1	66.5	A	A	E	E	V			S	E		Y																	Sweet melon rhizosphere
M8A.1	GCA_000480615.1	AXPA00000000.1	6.36863	18	66.43	A	S	W	E	W			S	E	Y	Y																	OIL/WATER
M8A.2	GCA_000480595.1	AXOZ00000000.1	6.37626	23	66.43	A	S	W	E	W			S	E	Y	Y																	OIL/WATER
M8A.3	GCA_000480575.1	AXOY00000000.1	6.37141	19	66.45	A	S	W	E	W			S	E	Y	Y																	OIL/WATER
M8A.4	GCA_000480555.1	AXOX00000000.1	6.41912	20	66.49	A	S	W	E	W			S	E	Y	Y																	OIL/WATER
M9A.1	GCA_000480535.1	AXOW00000000.1	6.42596	27	66.4	A	S	W	E	S			S	D	Y	Y																	SOIL
MH38	GCA_000689435.1	CBTQ00000000.1	6.88997	141	65.84	A	E	E	C		N		S	J	Y							Y				Y	Y			Y	Y		isolated from an acute nosocomial CAUTI
MPAO1/P1	GCA_000247435.2	AHKM00000000.1	6.26081	140	66.55	A	N	W					S	B		Y											Y						lab
MPAO1/P2	GCA_000247455.2	AHKN00000000.1	6.27634	301	66.47	A	N	W					S	B		Y											Y						lab
MRSN18971	GCA_000710625.1	JFJU00000000.1	6.39154	18	66.51	A	N	W	C		N	W	S	E	Y								Y			Y				Y	Y		WOUND INFECTION
MRW44.1	GCA_000282915.1	ALBW00000000.1	6.26691	54	66.54	A	N	W					S	B		Y											Y						laboratory evolved inducible mutator isolate
MSH 10	GCA_000412435.1	ASQX00000000.1	6.34694	943	66.41	A	N	W	E	S			S	A		Y							Y			Y					Y	Y	Environmental, Mount St. Helens
MSH 3	GCA_000412375.1	ASQU00000000.1	6.32051	1240	66.4	A	N	W	E	S			S	A		Y							Y		Y	Y					Y	Y	Environmental, Mount St. Helens
MSH-10	GCA_000407905.1	ASWW00000000.1	6.49744	19	66.38	A	N	W	C				S	A		Y							Y			Y					Y	Y	Spirit Lake, Washington
MSH10	GCA_000481965.1	AXRP00000000.1	6.50401	18	66.4	A	N	W	E	W			S	A		Y							Y			Y					Y	Y	WATER
MSH3	GCA_000481985.1	AXRQ00000000.1	6.50709	23	66.39	A	N	W	E	W			S	A		Y							Y			Y					Y	Y	WATER
N002	GCA_000287815.2	ALBV00000000.2	6.05047	235	66.82	A	A	E	E	S			N			Y											Y						OIL-CONTAMINATED SOIL
NCAIM B.001380	GCA_000685845.1	JMKR00000000.1	6.98536	15	66.08	A	N	W	E				S	E	Y	Y		Y					Y			Y	Y		Y	Y	Y
NCGM1179	GCA_000291745.1	BADP00000000.1	7.0597	1	65.96	A	A	E	C			U	S	I		Y								Y			Y	Y					Lungs
P2-L230/95	GCA_000760505.2	JMBR00000000.2	6.31175	110	65.7	A	A	E	C		N	O	S	J	Y	Y							Y						Y		Y		EYES
PA 17	GCA_000412455.1	ASQY00000000.1	6.22289	1245	66.46	A	E	E	C		C		S	E	Y	Y																	CF
PA 17 (small colony variant)	GCA_000412495.1	ASRA00000000.1	6.17801	1853	66.42	A	E	E					S	E	Y	Y																	Lab evolved from CF Isolate
PA 62	GCA_000412415.1	ASQW00000000.1	6.39325	648	66.34	A	E	E	E	S			S	E	Y	Y													Y				SOIL
-	GCA_000751715.1	CCVU00000000.1	7.26706	4	65.77	A	E	E	E	W			S	E	Y	Y		Y	Y					Y			Y		Y	Y			water outlet of the burns unit
PA1	GCA_000496605.2	CP004054.2	6.49807	1	66.34	A	S	W	E	W			S	E	Y	Y													Y				water of oil production
PA21_ST175	GCA_000342145.1	AOIH00000000.1	6.88849	90	66.11	A	E	E	C		N	B	S	D	Y	Y		Y				Y							Y	Y		Y	BLOOD
PA38182	GCA_000531435.1	HG530068.1	7.58615	1	65.77	A	E	E	C		N	B	S	J	Y	Y						Y				Y	Y			Y			blood
PA45	GCA_000359565.1	APMD00000000.1	6.61595	124	66.3	A	E	E	C		N	B	S	E	Y	Y							Y	Y		Y	Y			Y	Y	Y	BLOOD
PA96	GCA_000626655.2	CP007224.1	6.94493	1	66.33	A	A	E	C				S	E	Y	Y											Y		Y
PA99	GCA_000611995.1	JARJ00000000.1	6.34499	142	66.13	A	N	W	C		N	U	B	D		Y								Y			Y	Y	Y	Y			URINE
PACS2	GCA_000168335.1	AAQW00000000.1	6.49242	1	66.33	A			C		C		S	A	Y	Y							Y			Y			Y	Y		Y	CF
PADK2_CF510	GCA_000259025.1	AJHI00000000.1	6.68316	71	66.12	A	E	E	C		C		S	C		Y		Y				Y					Y		Y	Y			CF
Pae221_ST274	GCA_000825745.1	CDFS00000000.1	6.36642	370	66.27	A	E	E	C		N	B	S	C	Y	Y																	BLOOD
PAG	GCA_000743405.1	JOVK00000000.1	6.82028	10	66.12	A	N	W					S	E	Y	Y		Y					Y			Y	Y		Y	Y	Y		quality control strain
PAK	GCA_000408865.1	ASWU00000000.1	6.40883	26	66.43	A	A	W					S	E	Y	Y													Y
PAK	GCA_000568855.1	AZUG00000000.1	6.4229	448	66.38	A							S	E	Y														Y
PAO1	GCA_000006765.1	AE004091.2	6.2644	1677	66.07	A	O	E	C		N	W	S	B		Y											Y						lab reference strain isolated from an infected burn/wound
PAO1-CipR	GCA_000414255.1	ASJG00000000.1	5.79812	22	66.55	A	N	W					S	B		Y											Y
PAO1-GFP	GCA_000629345.1	JIEO00000000.1	6.28071	1	66.55	A							S	B		Y											Y
PAO1-VE13	GCA_000484545.1	CP006832.1	6.26548	1	66.55	A							S	B		Y											Y
PAO1-VE2	GCA_000484495.1	CP006831.1	6.26548	1	66.56	A							S	B		Y											Y
PAO1	GCA_000414275.1	ASJY00000000.1	6.05818	843	66.37	A	N	W					S	B		Y											Y						lab
PAO1H2O	GCA_000714515.1	CP008749.1	6.2644	1	66.74	A	N	W	E	W			S	B		Y											Y						water
PAO579	GCA_000296325.1	ALOF00000000.1	6.01585	16	66.51	A	O	E	C		N	L	S	B		Y											Y						Lungs
PAO581	GCA_000468555.1	CP006705.1	6.04397	1	66.51	A			C		C		S	B		Y											Y						CF
PFK10	GCA_000505805.1	AZBM00000000.1	6.04191	206	66.81	A	A	E	E	W			S	E		Y																	common effluent treatment plant (CETP)
PGPR2	GCA_000412735.1	ASQO00000000.1	6.77243	198	65.98	A	A	E	E	V			S	C		Y		Y				Y	Y			Y	Y		Y	Y			MUBGBEAN ROOT rhizosphere
PK6	GCA_000505825.1	AZBN00000000.1	6.04565	187	66.87	A	A	E	E	S			S			Y																	SOIL
PS42	GCA_000520195.1	AZZD00000000.1	7.53221	65	65.5	A	S	W	E				S	D	Y	Y										Y	Y		Y	Y	Y
PSE305	GCA_000750905.1	HG974234.1	6.76245	1	66.07	A	E	E					S	B	Y								Y			Y	Y		Y		Y		Ewe with mastitis infection
PUPa3	GCA_000698765.1	JJOD00000000.1	6.3415	138	66.48	A	A	E	E	V			S	E	Y	Y																	rhizosphere of rice
RB-48	GCA_000568115.1	AZYL00000000.1	6.17506	183	66.54	A	A	E	E	S			S	B		Y											Y						SOIL
RB	GCA_000647935.2	BAUN00000000.1	6.20054	102	66.57	A	A	E					S	G		Y
RP73	GCA_000414035.1	CP006245.1	6.34203	1	66.46	A	N	W	C		C		S	C	Y	Y													Y	Y	Y	Y	CF
S35004	GCA_000481725.1	AXRD00000000.1	7.00298	32	66.06	A	N	W	C		N	B	S	E	Y	Y		Y				Y	Y			Y	Y		Y	Y			BLOOD
SCV20265	GCA_000510305.1	CP006931.1	6.72518	1	66.25	A	E	E	C		C		S	C	Y	Y		Y									Y		Y	Y			CF isolate
SG17M	GCA_000568215.1	JALF00000000.1	6.87678	17	66.19	A	E	E	E	W			S	A	Y	Y				Y	Y	Y	Y		Y	Y			Y	Y	Y	Y	WATER
SJTD-1	GCA_000271985.1	AKCM00000000.1	6.07406	104	66.83	A	A	E	E	S			S			Y																	OIL CONTAMINATED SOIL
ST260	GCA_000817865.1	JXBE00000000.1	6.77923	131	66.15	A	O	E	C		N	B	S	E	Y	Y		Y				Y					Y						BLOOD
ST277	GCA_000763245.1	JPSS00000000.1	6.71952	150	66.15	A	S	W	C				S	B	Y	Y							Y			Y			Y		Y		Catheter tip
Stone 130	GCA_000478465.2	AQFN00000000.1	7.4954	47	65.44	A							S	B		Y						Y					Y			Y	Y		Laboratory strain
UDL	GCA_000481845.1	AXRJ00000000.1	6.30517	18	66.52	A	N	W	C		N	U	S	E	Y	Y																	UTI
VRFPA02	GCA_000399805.1	AQHM00000000.1	6.47492	186	66.01	A	A	E	C		N	B	S	D	Y	Y							Y						Y				BLOOD
VRFPA06	GCA_000567865.1	AYSK00000000.1	6.97503	277	65.83	A	A	E	C		N	B	S	B	Y	Y							Y				Y						BLOOD
WC55	GCA_000455705.1	ATAQ00000000.1	6.84418	342	66.14	A	N	W	E	W			S	A	Y	Y		Y									Y						WATER
WS136	GCA_000820805.1	CBXZ00000000.1	6.49309	70	66.4	A	E	E	C		N	W	S	C	Y								Y		Y	Y	Y		Y	Y			wound
X24509	GCA_000481865.1	AXRK00000000.1	6.45275	23	66.34	A	N	W	C		N	U	S	D	Y	Y	Y						Y			Y			Y				UTI
XMG	GCA_000265035.1	AJXX00000000.1	6.45381	225	66.39	A	A	E	E	S			S	E	Y	Y													Y	Y		Y	SOIL
YL84	GCA_000524595.1	CP007147.1	6.43344	1	66.43	A	A	E	E	S			S	E	Y	Y								Y									compost
Z61	GCA_000520215.1	AZZE00000000.1	6.56465	43	66.31	A	N	W					S	B	Y	Y								Y			Y		Y
env1 *	GCA_002239565.1	NLBG00000000.1	6.41329	100	66.41	A	N	W	E	V			S	A	Y	Y							Y						Y				Green onion
env12 *	GCA_002239445.1	NLBE00000000.1	6.3327	102	66.42	A	N	W	E	V			S	B		Y											Y						Green pepper
env14 *	GCA_002239425.1	NLBD00000000.1	6.32533	101	66.38	A	N	W	E	V			S	B		Y																	Green pepper
env16 *	GCA_002239535.1	NLBC00000000.1	6.19726	64	66.46	A	N	W	E	V			S	C	Y	Y																	Tomato
env32 *	GCA_002239505.1	NLBB00000000.1	6.38664	102	66.4	A	N	W	E	V			S	E	Y	Y							Y			Y			Y				Zucchini
env47 *	GCA_002239485.1	NLBA00000000.1	6.4131	83	66.35	A	N	W	E	W			S	G		Y		Y									Y			Y	Y		River isolate
env58 *	GCA_002239415.1	NLBZ00000000.1	6.66205	169	65.93	A	N	W	E	W			S		Y	Y						Y	Y			Y				Y	Y		River isolate
env62 *	GCA_002239465.1	NLBY00000000.1	6.3953	97	66.45	A	N	W	E	W			S	D	Y	Y																	River isolate
148	GCA_000647595.1	ATAJ00000000.1	6.64374	128	66.1	B	N	W					U	I	Y	Y											Y	Y	Y				gastric juice from a dolphin in aquarium
19660	GCA_000481765.1	AXRF00000000.1	6.75233	27	66.22	B	N	W	C		N	O	U	B		Y											Y	Y					Cornea/ocular infection
39016	GCA_000148745.1	AEEX00000000.1	6.86606	349	66.02	B	E	E	C		N	O	U	I	Y									Y			Y	Y					cornea of a patient with ulcerative keratitis
6077	GCA_000481745.1	AXRE00000000.1	7.00059	45	65.99	B	N	W	C		N	O	U	I	Y	Y		Y						Y			Y	Y		Y			Cornea/ocular infection
ATCC 700888	GCA_000297315.1	AKZF00000000.1	6.7948	600	66.12	B	N	W	E	W			U	I	Y	Y						Y					Y	Y			Y		biofilm fron industrial water system
AZPAE13848	GCA_000795425.1	JTZO00000000.1	6.95846	110	66.08	B	A	E					U	I	Y								Y				Y	Y	Y
AZPAE13850	GCA_000795435.1	JTZN00000000.1	5.50166	372	65.8	B	A	E					U	I		Y								Y			Y	Y		Y
AZPAE13853	GCA_000795465.1	JTZM00000000.1	7.0401	88	66.02	B	A	E					U	I	Y								Y	Y			Y	Y		Y
AZPAE13856	GCA_000795485.1	JTZL00000000.1	7.37366	168	65.74	B	A	E					U	I	Y	Y						Y					Y	Y		Y
AZPAE13858	GCA_000795505.1	JTZK00000000.1	7.01782	92	66.04	B	A	E					U	I	Y								Y	Y			Y	Y		Y
AZPAE13876	GCA_000795635.1	JTZF00000000.1	6.79562	153	65.87	B	E	E					U	I	Y	Y		Y					Y				Y	Y		Y	Y
AZPAE13879	GCA_000795685.1	JTZD00000000.1	6.94819	132	65.93	B	S	W					U	I	Y	Y								Y			Y	Y
AZPAE13880	GCA_000795725.1	JTZC00000000.1	6.85595	112	66.02	B	N	W					U	I		Y								Y			Y	Y		Y
AZPAE14353	GCA_000795765.1	JTZA00000000.1	6.83525	123	66.03	B	E	E	C		N	G	U	I	Y	Y								Y			Y	Y					IAI
AZPAE14359	GCA_000795785.1	JTYZ00000000.1	6.64262	72	66.29	B	A	E	C		N	G	U	A	Y	Y		Y						Y			Y	Y	Y	Y	Y		IAI
AZPAE14372	GCA_000795845.1	JTYY00000000.1	6.79429	84	66.14	B	A	E	C		N	G	U	I	Y	Y		Y						Y			Y	Y					IAI
AZPAE14373	GCA_000795875.1	JTYX00000000.1	6.33701	51	66.44	B	E	E	C		N	G	U	F		Y								Y			Y	Y					IAI
AZPAE14393	GCA_000796005.1	JTYT00000000.1	6.72304	88	66.25	B	E	E	C		N	G	U	A	Y	Y		Y					Y				Y	Y	Y	Y	Y		IAI
AZPAE14395	GCA_000796065.1	JTYR00000000.1	6.32598	71	66.5	B	E	E	C		N	G	U	C	Y	Y												Y	Y	Y			IAI
AZPAE14398	GCA_000796095.1	JTYQ00000000.1	6.69379	87	66.11	B	E	E	C		N	G	U	I	Y	Y											Y	Y	Y	Y	Y		IAI
AZPAE14404	GCA_000796145.1	JTYN00000000.1	6.57559	42	66.3	B	A	E	C		N	G	U	A		Y						Y						Y	Y	Y	Y		IAI
AZPAE14422	GCA_000796225.1	JTYK00000000.1	6.73222	90	66.06	B	N	W	C		N	U	U	I	Y	Y								Y			Y	Y					UTI
AZPAE14437	GCA_000796255.1	JTYJ00000000.1	6.71475	99	66.05	B	N	W	C		N	U	U	I		Y		Y				Y	Y	Y				Y	Y				UTI
AZPAE14442	GCA_000796295.1	JTYH00000000.1	7.00795	114	65.99	B	A	E	C		N	U	U	J	Y							Y					Y	Y	Y				UTI
AZPAE14509	GCA_000796425.1	JTYB00000000.1	6.51928	79	66.3	B	E	E	C		N	U	U	A		Y		Y										Y					UTI
AZPAE14689	GCA_000794545.1	JTXP00000000.1	7.25289	216	65.57	B	N	W	C		N	L	U	I	Y	Y							Y	Y			Y	Y		Y			Lungs
AZPAE14690	GCA_000794555.1	JTXO00000000.1	6.73056	106	66.13	B	E	E	C		N	U	U	I	Y	Y								Y			Y	Y					UTI
AZPAE14692	GCA_000794585.1	JTXM00000000.1	7.01117	123	65.92	B	N	W	C		N	G	U	I	Y	Y								Y			Y	Y		Y			IAI
AZPAE14694	GCA_000794645.1	JTXK00000000.1	6.96429	268	65.88	B	E	E	C		N	U	U	I	Y	Y								Y			Y	Y		Y	Y		UTI
AZPAE14695	GCA_000794665.1	JTXJ00000000.1	6.75702	179	66.07	B	A	W	C		N	L	U	H		Y						Y	Y				Y	Y	Y				Lungs
AZPAE14699	GCA_000794725.1	JTXG00000000.1	5.74326	501	65.39	B	N	W	C		N	G	U	H								Y		Y			Y	Y	Y				IAI
AZPAE14700	GCA_000794735.1	JTXF00000000.1	6.75466	156	66.1	B	A	W	C		N	L	U	I	Y	Y								Y			Y	Y					Lungs
AZPAE14702	GCA_000794785.1	JTXD00000000.1	7.13151	160	65.85	B	A	W	C		N	L	U	I	Y	Y							Y	Y			Y	Y	Y		Y		Lungs
AZPAE14703	GCA_000794805.1	JTXC00000000.1	6.89238	201	66	B	A	W	C		N	G	U	I	Y	Y								Y	Y		Y	Y	Y	Y	Y		IAI
AZPAE14705	GCA_000795805.1	JTXA00000000.1	6.88827	240	65.99	B	E	E	C		N	U	U	I	Y	Y								Y	Y		Y	Y	Y	Y	Y		UTI
AZPAE14706	GCA_000796165.1	JTWZ00000000.1	6.92138	149	66.07	B	E	E	C		N	G	U	I	Y	Y							Y	Y			Y	Y	Y		Y		IAI
AZPAE14708	GCA_000795815.1	JTWX00000000.1	6.70754	187	66.06	B	E	E	C		N	G	U	I	Y	Y							Y	Y			Y	Y	Y		Y		IAI
AZPAE14710	GCA_000795605.1	JTWW00000000.1	6.7483	147	66.15	B	N	W	C		N	L	U	I	Y	Y		Y						Y			Y	Y					Lungs
AZPAE14712	GCA_000797205.1	JTWU00000000.1	7.01052	228	65.97	B	S	W	C		N	G	U	I	Y	Y						Y	Y				Y	Y		Y			IAI
AZPAE14716	GCA_000795535.1	JTWQ00000000.1	7.03865	149	65.96	B	S	W	C		N	G	U	I	Y	Y						Y	Y				Y	Y		Y			IAI
AZPAE14719	GCA_000797025.1	JTWN00000000.1	6.85535	190	66.01	B	S	W	C		N	L	U	I	Y	Y		Y						Y			Y	Y					Lungs
AZPAE14720	GCA_000795955.1	JTWM00000000.1	6.81373	236	66.03	B	S	W	C		N	U	U	I	Y	Y		Y						Y			Y	Y					UTI
AZPAE14721	GCA_000796245.1	JTWL00000000.1	6.86754	164	66.02	B	S	W	C		N	G	U	I	Y	Y		Y						Y			Y	Y					IAI
AZPAE14723	GCA_000795705.1	JTWJ00000000.1	6.63904	171	66.14	B	E	E	C		N	L	U	I	Y	Y								Y			Y	Y					Lungs
AZPAE14726	GCA_000794865.1	JTWG00000000.1	6.88527	164	65.85	B	N	W	C		N	U	U	I	Y	Y							Y	Y	Y		Y	Y	Y	Y	Y		UTI
AZPAE14730	GCA_000794945.1	JTWC00000000.1	6.86576	198	66.04	B	E	E	C		N	L	U	I	Y	Y								Y			Y	Y					Lungs
AZPAE14732	GCA_000794985.1	JTWA00000000.1	6.79356	196	66.08	B	N	W	C		N	L	U	I	Y	Y		Y						Y			Y	Y					Lungs
AZPAE14812	GCA_000795065.1	JTVW00000000.1	7.09374	95	66.03	B	A	E	C		N	G	U	I	Y	Y						Y	Y				Y	Y					IAI
AZPAE14816	GCA_000795145.1	JTVS00000000.1	6.73824	99	66.07	B	E	E	C		N	L	U	H		Y									Y		Y	Y	Y	Y	Y		Lungs
AZPAE14826	GCA_000795345.1	JTVI00000000.1	7.10883	133	65.9	B	N	W	C		N	L	U	I	Y	Y											Y	Y			Y		Lungs
AZPAE14829	GCA_000794195.1	JTVF00000000.1	6.99554	115	66.07	B	N	W	C		N	L	U	I	Y	Y						Y					Y	Y			Y		Lungs
AZPAE14830	GCA_000794185.1	JTVE00000000.1	6.81653	150	66.03	B	S	W	C		N	G	U	I	Y	Y								Y			Y	Y					IAI
AZPAE14842	GCA_000789625.1	JTUS00000000.1	6.88941	80	65.95	B	N	W	C		N	U	U	I	Y	Y								Y			Y	Y					UTI
AZPAE14843	GCA_000789635.1	JTUR00000000.1	6.73748	125	66.04	B	N	W	C		N	U	U	I	Y	Y								Y			Y	Y					UTI
AZPAE14845	GCA_000789705.1	JTUP00000000.1	6.62101	198	66.03	B	E	E	C		N	L	U	H	Y	Y						Y	Y				Y	Y	Y				Lungs
AZPAE14850	GCA_000789785.1	JTUL00000000.1	6.72952	121	66.09	B	E	E	C		N	U	U	H		Y						Y	Y				Y	Y	Y				UTI
AZPAE14858	GCA_000790025.1	JTUE00000000.1	6.66055	169	65.97	B	E	E	C		N	G	U	I	Y	Y						Y						Y	Y				IAI
AZPAE14860	GCA_000790065.1	JTUC00000000.1	6.76873	93	66.18	B	E	E	C		N	G	U	I	Y	Y						Y					Y	Y		Y	Y		IAI
AZPAE14863	GCA_000790145.1	JTTZ00000000.1	7.07005	210	65.61	B	A	E	C		N	L	U	I	Y	Y						Y					Y	Y	Y	Y	Y		Lungs
AZPAE14865	GCA_000790185.1	JTTX00000000.1	6.89496	133	65.81	B	A	E	C		N	L	U	I	Y	Y						Y					Y	Y	Y	Y			Lungs
AZPAE14869	GCA_000790265.1	JTTT00000000.1	6.79609	172	66.1	B	S	W	C		N	U	U	I	Y	Y		Y						Y			Y	Y					UTI
AZPAE14870	GCA_000790305.1	JTTS00000000.1	6.8991	112	66.06	B	S	W	C		N	G	U	I	Y	Y		Y				Y					Y	Y	Y				IAI
AZPAE14874	GCA_000790405.1	JTTO00000000.1	6.85035	170	66.06	B	N	W	C		N	L	U	I	Y	Y		Y						Y			Y	Y					Lungs
AZPAE14878	GCA_000790505.1	JTTK00000000.1	6.95392	151	65.96	B	N	W	C		N	G	N	K	Y	Y								Y			Y			Y	Y		IAI
AZPAE14883	GCA_000790645.1	JTTF00000000.1	6.30939	161	66.53	B	E	W	C		N	L	N	C		Y																	Lungs
AZPAE14887	GCA_000790725.1	JTTB00000000.1	6.90357	114	66.03	B	E	W	C		N	G	U	I	Y	Y								Y			Y	Y					IAI
AZPAE14888	GCA_000790785.1	JTTA00000000.1	6.68056	101	66.18	B	N	W	C		N	G	N	K	Y	Y											Y			Y	Y		IAI
AZPAE14889	GCA_000790805.1	JTSZ00000000.1	6.47947	85	66.29	B	A	E	C		N	G	U	I	Y	Y											Y	Y	Y				IAI
AZPAE14892	GCA_000790885.1	JTSW00000000.1	6.60915	124	66.12	B	E	E	C		N	L	U	A	Y	Y						Y	Y				Y	Y		Y	Y		Lungs
AZPAE14894	GCA_000790935.1	JTSU00000000.1	7.00375	134	66	B	E	E	C		N	G	U	I	Y							Y					Y	Y		Y	Y		IAI
AZPAE14898	GCA_000791035.1	JTSR00000000.1	6.57769	134	66.18	B	A	E	C		N	L	U	H		Y						Y	Y	Y			Y	Y	Y				Lungs
AZPAE14900	GCA_000791085.1	JTSP00000000.1	6.8519	168	65.85	B	A	E	C		N	G	U	I	Y							Y						Y	Y	Y			IAI
AZPAE14902	GCA_000791125.1	JTSN00000000.1	6.88693	98	66.1	B	S	W	C		N	L	U	I	Y	Y							Y	Y			Y	Y		Y			Lungs
AZPAE14905	GCA_000793615.1	JTSK00000000.1	6.69273	86	66.22	B	E	E	C		N	L	U	F		Y		Y				Y	Y				Y	Y		Y	Y		Lungs
AZPAE14906	GCA_000793915.1	JTSJ00000000.1	6.69001	86	66.22	B	E	E	C		N	L	U	F		Y		Y				Y	Y				Y	Y		Y	Y		Lungs
AZPAE14911	GCA_000793985.1	JTSE00000000.1	6.80851	99	65.95	B	A	E	C		N	G	U	I	Y	Y						Y	Y				Y	Y	Y		Y		IAI
AZPAE14912	GCA_000794055.1	JTSD00000000.1	6.83592	89	66.1	B	E	W	C		N	L	U	I	Y	Y								Y			Y	Y					Lungs
AZPAE14920	GCA_000793745.1	JTRV00000000.1	6.88276	104	66.1	B	E	E	C		N	U	U	F		Y		Y				Y	Y				Y	Y	Y	Y			UTI
AZPAE14932	GCA_000793685.1	JTRJ00000000.1	6.63804	177	66.25	B	E	E	C		N	L	U	A	Y	Y		Y					Y				Y	Y	Y	Y	Y		Lungs
AZPAE14938	GCA_000793645.1	JTRD00000000.1	6.90015	115	66.16	B	E	E	C		N	L	U	I	Y	Y						Y	Y				Y	Y	Y				Lungs
AZPAE14948	GCA_000791485.1	JTQT00000000.1	6.82876	147	65.91	B	S	W	C		N	G	U	H	Y	Y						Y	Y				Y	Y	Y				IAI
AZPAE14949	GCA_000791495.1	JTQS00000000.1	6.89953	77	66.1	B	S	W	C		N	L	U	I	Y	Y							Y	Y			Y	Y		Y			Lungs
AZPAE14959	GCA_000791735.1	JTQI00000000.1	6.74368	90	66.17	B	A	E	C		N	G	U	I	Y	Y											Y	Y	Y	Y			IAI
AZPAE14960	GCA_000791765.1	JTQH00000000.1	6.37067	81	66.5	B	E	E	C		N	L	B	G		Y												Y					Lungs
AZPAE14962	GCA_000791805.1	JTQF00000000.1	6.96311	105	65.86	B	E	E	C		N	L	U	I	Y	Y						Y					Y	Y	Y	Y	Y		Lungs
AZPAE14968	GCA_000791915.1	JTQA00000000.1	6.89722	123	66.03	B	E	W	C		N	L	U	I	Y	Y								Y			Y	Y					Lungs
AZPAE14969	GCA_000791945.1	JTPZ00000000.1	6.83224	179	66.08	B	N	W	C		N	G	U	I	Y							Y		Y				Y	Y				IAI
AZPAE14970	GCA_000791965.1	JTPY00000000.1	6.92046	108	66.08	B	N	W	C		N	G	U	I	Y	Y						Y		Y				Y	Y				IAI
AZPAE14972	GCA_000792025.1	JTPW00000000.1	6.39992	150	66.47	B	E	E	C		N	G	U	I	Y	Y								Y			Y	Y					IAI
AZPAE14979	GCA_000792205.1	JTPP00000000.1	6.7513	125	66.04	B	N	W	C		N	U	U	I	Y	Y								Y			Y	Y		Y			UTI
AZPAE14982	GCA_000792285.1	JTPM00000000.1	6.45569	119	66.37	B	E	W	C		N	L	U	D		Y												Y	Y				Lungs
AZPAE14985	GCA_000792345.1	JTPJ00000000.1	6.78134	115	66.1	B	A	E	C		N	L	U	I	Y	Y							Y				Y	Y					Lungs
AZPAE14987	GCA_000792385.1	JTPH00000000.1	6.85515	121	66.08	B	E	E	C		N	L	U	I		Y		Y				Y	Y					Y	Y				Lungs
AZPAE14988	GCA_000792425.1	JTPG00000000.1	6.38774	63	66.43	B	A	E	C		N	U	U	I	Y	Y												Y	Y				UTI
AZPAE14989	GCA_000792445.1	JTPF00000000.1	6.54937	76	66.22	B	A	E	C		N	G	U	I	Y	Y											Y	Y	Y				IAI
AZPAE14990	GCA_000792465.1	JTPE00000000.1	6.80914	100	66.13	B	A	E	C		N	G	U	I	Y	Y		Y						Y			Y	Y					IAI
AZPAE14991	GCA_000792475.1	JTPD00000000.1	6.46761	93	66.35	B	E	E	C		N	G	U	I	Y	Y							Y				Y	Y	Y	Y			IAI
AZPAE15000	GCA_000792665.1	JTOU00000000.1	6.8582	108	66.03	B	E	E	C		N	U	U	I	Y	Y							Y	Y			Y	Y	Y				UTI
AZPAE15003	GCA_000792725.1	JTOR00000000.1	6.88247	106	66.14	B	S	W	C		N	L	U	I	Y	Y		Y						Y			Y	Y					Lungs
AZPAE15004	GCA_000792745.1	JTOQ00000000.1	6.34508	94	66.43	B	S	W	C		N	L	U	I	Y	Y											Y	Y	Y				Lungs
AZPAE15005	GCA_000792765.1	JTOP00000000.1	6.88949	97	66.11	B	N	W	C		N	L	U	I	Y	Y						Y		Y				Y	Y				Lungs
AZPAE15006	GCA_000792785.1	JTOO00000000.1	6.83241	109	65.97	B	N	W	C		N	L	U	I	Y	Y								Y			Y	Y					Lungs
AZPAE15008	GCA_000792825.1	JTOM00000000.1	6.34573	107	66.22	B	E	E	C		N	U	U	I		Y						Y		Y			Y	Y		Y	Y		UTI
AZPAE15011	GCA_000792885.1	JTOJ00000000.1	6.59034	120	65.9	B	E	E	C		N	G	U	H	Y	Y						Y	Y				Y	Y	Y				IAI
AZPAE15015	GCA_000792975.1	JTOF00000000.1	6.80423	113	66.1	B	E	E	C		N	U	U	I	Y	Y								Y			Y	Y					UTI
AZPAE15016	GCA_000792965.1	JTOE00000000.1	6.75682	161	65.89	B	N	W	C		N	U	U	H	Y	Y						Y	Y				Y	Y	Y				UTI
AZPAE15019	GCA_000793045.1	JTOB00000000.1	6.71713	106	66.12	B	E	E	C		N	L	U	I	Y	Y								Y			Y	Y		Y	Y		Lungs
AZPAE15024	GCA_000790585.1	JTNW00000000.1	6.77648	101	66.04	B	E	E	C		N	G	U	H	Y	Y						Y		Y	Y		Y	Y	Y				IAI
AZPAE15025	GCA_000791005.1	JTNV00000000.1	6.72695	77	66.01	B	E	E	C		N	U	U	H		Y						Y	Y				Y	Y	Y				UTI
AZPAE15026	GCA_000791365.1	JTNU00000000.1	6.3582	62	66.43	B	S	W	C		N	U	U	A	Y	Y												Y	Y				UTI
AZPAE15027	GCA_000791235.1	JTNT00000000.1	6.43829	70	66.4	B	E	E	C		N	U	U	F	Y	Y											Y	Y					UTI
AZPAE15034	GCA_000793955.1	JTNM00000000.1	6.79462	92	66.17	B	E	E	C		N	L	U	I		Y		Y				Y	Y	Y				Y	Y				Lungs
AZPAE15035	GCA_000789495.1	JTNL00000000.1	6.67305	95	66.14	B	E	E					U	F		Y		Y				Y	Y				Y	Y		Y	Y
AZPAE15039	GCA_000790345.1	JTNH00000000.1	6.69737	112	66.1	B	E	E	C		N	U	U	I	Y	Y								Y			Y	Y		Y			UTI
AZPAE15041	GCA_000790735.1	JTNF00000000.1	6.73963	191	66.07	B	E	E	C		N	U	N	K	Y	Y								Y		Y	Y			Y			UTI
AZPAE15043	GCA_000790765.1	JTND00000000.1	6.97897	109	66.03	B	E	E	C		N	G	U	I	Y	Y		Y				Y	Y				Y	Y	Y		Y		IAI
AZPAE15045	GCA_000790985.1	JTNB00000000.1	6.70303	76	66.03	B	E	E	C		N	U	U	H	Y	Y						Y	Y				Y	Y	Y				UTI
AZPAE15047	GCA_000790835.1	JTMZ00000000.1	6.89828	123	66.06	B	S	W	C		N	L	U	I	Y	Y		Y				Y					Y	Y	Y				Lungs
AZPAE15051	GCA_000792395.1	JTMV00000000.1	6.81413	117	66.13	B	A	E	C		N	G	U	I	Y	Y		Y						Y			Y	Y					IAI
AZPAE15054	GCA_000791385.1	JTMS00000000.1	6.64713	101	65.98	B	S	W	C		N	U	U	I	Y	Y		Y				Y	Y				Y	Y	Y	Y	Y		UTI
AZPAE15058	GCA_000793225.1	JTMO00000000.1	6.56788	103	66.25	B	E	E	C		N	L	U	I		Y								Y			Y	Y					Lungs
AZPAE15059	GCA_000793245.1	JTMN00000000.1	6.65781	117	66.28	B	E	E	C		N	L	U	A	Y	Y		Y					Y					Y	Y	Y	Y		Lungs
AZPAE15063	GCA_000793315.1	JTMJ00000000.1	6.76815	113	66.06	B	S	W	C		N	L	U	I	Y	Y								Y			Y	Y					Lungs
AZPAE15064	GCA_000793345.1	JTMI00000000.1	6.68706	124	66.24	B	S	W	C		N	G	S	D	Y	Y						Y											IAI
AZPAE15067	GCA_000793415.1	JTMF00000000.1	6.65182	126	66.21	B	E	E	C		N	G	U	I	Y	Y		Y									Y	Y					IAI
B136-33	GCA_000359505.1	CP004061.1	6.42101	1	66.42	B	A	E	C		N	G	U	I	Y	Y							Y	Y			Y	Y	Y				Abdomen
BL03	GCA_000481085.1	AXPX00000000.1	7.05802	22	66.06	B	N	W	C		N	O	N	K	Y	Y										Y	Y			Y	Y		EYE
BL04	GCA_000481065.1	AXPW00000000.1	7.33338	24	65.91	B	N	W	C		N	O	U	H		Y		Y						Y			Y	Y					EYE
BL08	GCA_000480985.1	AXPS00000000.1	6.97678	31	65.93	B	N	W	C		N	O	U	I		Y							Y	Y			Y	Y	Y				EYE
BL09	GCA_000480965.1	AXPR00000000.1	6.9323	29	66.03	B	N	W	C		N	O	U	I	Y	Y								Y			Y	Y		Y	Y		EYE
BL13	GCA_000480885.1	AXPN00000000.1	7.28827	32	65.94	B	N	W	C		N	O	U	I	Y	Y		Y									Y	Y	Y	Y	Y		EYE
BL14	GCA_000480865.1	AXPM00000000.1	7.11451	24	65.86	B	N	W	C		N	O	U	I	Y	Y		Y						Y			Y	Y					EYE
BL15	GCA_000480845.1	AXPL00000000.1	6.3128	22	66.48	B	N	W	C		N	O	U	A	Y	Y												Y					EYE
BL16	GCA_000480825.1	AXPK00000000.1	6.80939	23	66.05	B	N	W	C		N	O	U	H		Y						Y	Y				Y	Y	Y	Y	Y		EYE
BL17	GCA_000480805.1	AXPJ00000000.1	6.88466	18	66.04	B	N	W	C		N	O	U	I	Y	Y		Y						Y			Y	Y					EYE
BL18	GCA_000480785.1	AXPI00000000.1	6.51065	18	66.41	B	N	W	C		N	O	U	A	Y	Y							Y				Y	Y	Y	Y		Y	EYE
BL20	GCA_000480745.1	AXPG00000000.1	6.74064	31	66.17	B	N	W	C		N	O	U	I	Y	Y								Y			Y	Y					Corneal Scraping
BL21	GCA_000480725.1	AXPF00000000.1	6.84127	18	66.14	B	N	W	C		N	O	U	I	Y	Y						Y					Y	Y			Y		Corneal Scraping
BL22	GCA_000480705.1	AXPE00000000.1	6.99722	32	66.08	B	N	W	C		N	O	U	I	Y	Y		Y				Y	Y					Y	Y				EYE
BL25	GCA_000480645.1	AXPB00000000.1	6.57489	22	66.3	B	N	W	C		N	O	U	A	Y	Y							Y					Y	Y	Y	Y	Y	EYE
BWH030	GCA_000629125.1	JIED00000000.1	6.45142	66	66.39	B	N	W	C		N	U	U	I	Y	Y								Y			Y	Y					URINE
BWH060	GCA_000629385.1	JIEQ00000000.1	6.78545	22	66.28	B	N	W					U	I	Y	Y		Y										Y	Y
BWH058	GCA_000629425.1	JIES00000000.1	6.69888	22	66.16	B	N	W					U	A	Y	Y		Y						Y			Y			Y	Y
BWH054	GCA_000629505.1	JIEW00000000.1	7.21885	24	66.3	B	N	W					U	D	Y	Y	Y						Y			Y	Y		Y	Y
BWH053	GCA_000629525.1	JIEX00000000.1	6.85505	34	65.99	B	N	W					U	E	Y	Y		Y					Y			Y	Y		Y	Y
BWH050	GCA_000629585.1	JIFA00000000.1	6.56682	25	66.11	B	N	W					U	E	Y	Y							Y				Y		Y	Y
BWH049	GCA_000629605.1	JIFB00000000.1	6.61867	18	66.23	B	N	W					U	I	Y	Y		Y				Y						Y	Y
BWHPSA006	GCA_000481585.1	AXQW00000000.1	6.96009	20	66.19	B	N	W	C		N	L	U	I	Y	Y		Y					Y					Y	Y				BAL
BWHPSA026	GCA_000481185.1	AXQC00000000.1	6.8021	23	66.02	B	N	W	C		N	O	U	F		Y		Y				Y	Y				Y	Y	Y	Y			QC org:ATCC 27853
BWHPSA027	GCA_000481165.1	AXQB00000000.1	6.88202	24	66	B	N	W	C		N	L	U	B	Y	Y						Y	Y				Y	Y	Y				Lungs
BWHPSA038	GCA_000520435.1	AZZP00000000.1	6.64619	37	66.27	B	N	W	C		N	W	U	I	Y	Y							Y				Y	Y	Y	Y			NAIL BED
BWHPSA043	GCA_000520335.1	AZZK00000000.1	6.87981	39	66.05	B	N	W	C		N	G	N	H		Y						Y	Y				Y		Y				WOUND
BWHPSA044	GCA_000520315.1	AZZJ00000000.1	6.90167	12	66	B	N	W	C		N	U	U	H	Y	Y						Y	Y				Y	Y	Y				URINE
CI27	GCA_000297335.1	AKZG00000000.1	6.77272	160	66.05	B	N	W	C		C		U	H		Y						Y	Y				Y	Y	Y				cf
E2UoS	GCA_000412395.1	ASQV00000000.1	6.63459	341	66.16	B	E	E	E	S			U	I	Y	Y								Y			Y	Y					SOIL
HB15	GCA_000215795.5	AEVW00000000.3	6.6377	20	66.22	B	E	E	C		N	L	U	F		Y		Y				Y	Y				Y	Y		Y	Y		Lungs
ID4365	GCA_000647615.1	ATAI00000000.1	6.77663	172	66.07	B	O	E	E	W			U	F		Y		Y				Y	Y	Y			Y	Y		Y	Y		water sample from the Indian Ocean
J 1385	GCA_000412515.1	ASRB00000000.1	6.43226	2516	66.09	B	E	E	C		C		U	H	Y	Y						Y	Y	Y	Y		Y	Y	Y				CF
J 1532	GCA_000412475.1	ASQZ00000000.1	6.27044	2544	66.17	B	E	E	C		C		U	H		Y						Y		Y			Y	Y					CF
JJ692	GCA_000481805.1	AXRH00000000.1	6.7471	17	66.11	B	N	W	C		N	U	U	I	Y	Y								Y			Y	Y					UTI
KIB	GCA_000705235.1	JHEU00000000.1	6.11017	2493	65.69	B	A	E	E	S			U	A	Y	Y		Y					Y	Y			Y	Y	Y	Y	Y		OIL-CONTAMIATED SOIL
MH27	GCA_000513235.1	CBTR00000000.1	7.15569	31	65.87	B	E	E	C		N	U	U	I	Y	Y		Y					Y	Y			Y	Y	Y				chronic hospital-acquired catheter-associated urinary tract infection
MW3a	GCA_000590905.1	JAQK00000000.1	6.6653	240	66.3	B	A	E	E	W			U	A		Y		Y					Y			Y	Y	Y		Y			WATER
NCGM 1984	GCA_000829255.1	AP014646.1	6.85095	1	65.98	B	A	E	C			U	U	I		Y								Y			Y	Y					URINARY CATHETER
NCGM 1900	GCA_000829275.1	AP014622.1	6.81494	290	66.03	B	A	E	C		N	L	U	B	Y	Y											Y		Y	Y	Y	Y	URINARY CATHETER
NCGM2.S1	GCA_000284555.1	AP012280.1	6.76466	1	66.14	B	A	E	C		N	U	U	I	Y	Y								Y			Y	Y					UTI (urine)
P7-L633/96	GCA_000760495.2	JMBS00000000.2	6.41171	72	65.97	B	A	E	C		N	O	U	I	Y	Y							Y				Y	Y	Y				EYES
PA_ST235	GCA_000737795.1	JNHD00000000.1	6.92955	123	66	B	E	E	C		N	B	U	I		Y							Y	Y	Y		Y	Y	Y	Y			BLOOD
PA103	GCA_000611975.1	JARI00000000.1	6.71761	270	66.14	B	N	W	C		N	L	U	I		Y		Y					Y					Y	Y				Lungs
PA14	GCA_000404265.1	ASWV00000000.1	6.57708	26	66.28	B	N	W	C		N	W	U	H		Y							Y				Y	Y	Y				Burnt patient
PAb1	GCA_000172395.1	ABKZ00000000.1	6.0786	658	66.82	B	N	W	C		N	W	U			Y							Y	Y			Y	Y					FROSBITE PATIENT
PABL056	GCA_000290555.2	ALPS00000000.1	7.27768	401	65.48	B	N	W	C		N	B	U	I		Y		Y					Y				Y	Y	Y	Y			blood
PS3	GCA_000786565.1	JRGP00000000.1	6.79955	165	66.16	B	E	E	C		N	W	N	H		Y							Y				Y		Y				wound dressing-associated biofilm
PS50	GCA_000520175.1	AZZC00000000.1	6.90445	15	65.97	B	S	W	E				U	F		Y		Y				Y	Y				Y	Y	Y	Y
S54485	GCA_000481825.1	AXRI00000000.1	7.00577	19	66	B	N	W	C		N	U	U	I	Y	Y						Y					Y	Y			Y		UTI
U2504	GCA_000481785.1	AXRG00000000.1	7.09654	28	65.92	B	N	W	C		N	U	U	I	Y	Y								Y			Y	Y					UTI
UCBPP-PA14	GCA_000014625.1	CP000438.1	6.53765	1	66.29	B			C		N	W	U	H		Y							Y				Y	Y	Y				Burn patient
VRFPA03	GCA_000467675.1	ATNK00000000.1	7.03773	150	65.19	B	A	E	C		N	O	U	I	Y	Y							Y	Y			Y	Y	Y	Y			EYE
VRFPA04	GCA_000473745.3	CP008739.2	6.81803	1	66.48	B	A	E	C		N	O	U	I	Y	Y								Y			Y	Y	Y				Corneal button from patient with corneal keratitis
VRFPA05	GCA_000496325.1	AXZJ00000000.1	7.05036	170	65.85	B	A	E	C		N	O	N	B		Y		Y					Y				Y						EYE
VRFPA07	GCA_000506805.1	AZBO00000000.1	7.17722	140	65.89	B	A	E	C		N	G	U	A	Y	Y		Y					Y	Y			Y	Y	Y	Y	Y		rectal swab
VRFPA08	GCA_000506885.1	AZHU00000000.1	7.03533	197	66.05	B	A	E	C		N	U	U	I	Y	Y								Y			Y	Y		Y	Y		URINE
VRFPA09	GCA_000558345.1	JAAO00000000.1	6.71124	80	65.34	B	A	E	C		N	B	U	I	Y	Y						Y					Y	Y	Y	Y			BLOOD
WS394	GCA_000786485.1	CBYA00000000.1	6.75436	198	66.08	B	E	E	C		N	W	U	I	Y									Y			Y	Y					chronic ulcer isolate
X13273	GCA_000481705.1	AXRC00000000.1	7.04343	23	66.02	B	N	W	C		N	B	U	I	Y	Y						Y					Y	Y			Y		BLOOD
env11 *	GCA_002239545.1	NLBF00000000.1	6.6411	106	66.25	B	N	W	E	V			U	F		Y		Y				Y	Y				Y	Y	Y	Y			Potato
AZPAE14957	GCA_000791705.1	JTQK00000000.1	6.62121	115	66.17	C1	E	E	C		N	G	S	C		Y							Y						Y	Y			IAI
AZPAE14994	GCA_000792545.1	JTPA00000000.1	6.47679	156	66.16	C1	E	E	C		N	G	S	C		Y							Y						Y	Y			IAI
AZPAE15017	GCA_000793005.1	JTOD00000000.1	6.5946	58	66.12	C1	N	W	C		N	G	S	I		Y																	IAI
KY1	GCA_000813565.1	JWJU00000000.1	6.4316	197	66.4	C1	A	E	E	W			S	I		Y													Y		Y		WATER
PDR	GCA_000783275.1	JRAU00000000.1	6.98066	341	65.83	C1	A	E	C		N	U	S	J		Y														Y	Y		URINE
CF_PA39	GCA_000568235.1	JDVE00000000.1	6.19282	98	66.4	C	E	E	C		C		N	C		Y																	CF SPUTUM
AZPAE14901	GCA_000791105.1	JTSO00000000.1	6.88145	192	66.16	C2	A	E	C		N	G	N			Y		Y					Y				Y		Y	Y			IAI
AZPAE14941	GCA_000789725.1	JTRA00000000.1	6.88148	134	66.02	C2	A	E	C		N	G	N	J		Y						Y	Y								Y		IAI
AZPAE15042	GCA_000790465.1	JTNE00000000.1	6.64051	99	66.32	C2	E	E	C		N	U	N	I		Y		Y				Y	Y				Y		Y	Y			UTI
PA7	GCA_000017205.1	CP000744.1	6.58834	1	66.45	C2	S	W	C		N		N	J		Y						Y			Y				Y	Y	Y		non-resp human isolate
VRFPA01	GCA_000335395.3	AOBK00000000.3	6.99164	81	65.37	C2	A	E	C		N	B	N	J		Y		Y	Y			Y					Y			Y			BLOOD
PS75	GCA_000629365.1	JIEP00000000.1	6.34006	22	66.49								S	A		Y
Legend:
Sequenced for this study	*
Continents
Asia	A
Europe	E
North America	N
South America	S
Oceania	O
Hemisphere
Eastern	E
Western	W
Source
Clinical	C
Environmental	E
Environmental Source
Water	W
Soil	S
Vegetation	V
Equipment	E
CF
Cystic Fibrosis Patient	C
Non-CF Patient	N
Clinical Source
Blood	B
Wound	W
Urine	U
Gastrointestinal	G
Lung	L
Eye, Ear, or Nose	O
exoS / exoU
exoS gene	S
exoU gene	U
exoU & exoS genes	B
neither gene	N
O-antigen group
O1	A
O2,O5,O16,O18,O20	B
O3,O15	C
O4	D
O6	E
O7,O8	F
O9	G
O10,O19	H
O11,O17	I
O12	J
O13,O14	K

## Sheet: Supplemental Table 2
Supplemental Table 2: Group-defining SNP loci
Genomic Position (PA14)	Annotation Type	Locus ID	Position In Protein	Group A Allele Counts	Group A Top Allele	Group A Top Codon	Group A Top Amino Acid	Gropu B Allele Counts	Group B Top Allele	Group B Top Codon	Group B Top Amino Acid	PAO1 Ortholog	COG	COG category	Gene Product
158883	OnProtein	PA14_01730	177	T:528,C:8,A:0,G:0	T	GAA	E	C:186,A:0,T:0,G:0	C	GAG	E	PA0141	COG2326	S	conserved hypothetical protein
158988	OnProtein	PA14_01730	142	C:527,T:9,A:0,G:0	C	CCG	P	T:185,A:0,C:0,G:0	T	CCA	P	PA0141	COG2326	S	conserved hypothetical protein
159596	UnannotatedRegion			T:528,C:6,A:0,G:0	T			C:181,T:1,A:0,G:0	C
160251	OnProtein	PA14_01750	128	T:529,C:10,A:0,G:0	T	TTT	F	C:182,T:1,A:0,G:0	C	TTC	F	PA0142	COG0402	FR	putative hydrolase
198658	OnProtein	PA14_02220	614	G:515,C:7,A:0,T:0	G	GCG	A	C:180,G:2,T:1,A:0	C	GCC	A	PA0176	COG0840	NT	putative chemotaxis transducer
200700	OnProtein	PA14_02230	107	A:537,C:3,T:0,G:0	A	GCA	A	C:183,A:2,T:0,G:0	C	GCC	A	PA0177	COG0835	NT	putative purine-binding chemotaxis protein
210181	OnProtein	PA14_02340	252	T:530,C:10,A:0,G:0	T	ATC	I	C:183,A:0,T:0,G:0	C	GTC	V	PA0185	COG0600	P	putative permease of ABC transporter
210551	OnProtein	PA14_02340	128	A:519,G:8,C:0,T:0	A	CAA	Q	G:185,A:0,C:0,T:0	G	CAG	Q	PA0185	COG0600	P	putative permease of ABC transporter
210980	UnannotatedRegion			C:522,T:10,A:0,G:0	C			T:185,A:0,C:0,G:0	T
211150	UnannotatedRegion			A:529,T:9,C:0,G:0	A			T:185,A:0,C:0,G:0	T
359558	OnProtein	PA14_03980	426	C:517,T:6,A:0,G:0	C	CCG	P	T:176,C:3,A:0,G:0	T	CCA	P	PA0305	COG2366	R	putative penicillin amidase
367134	OnProtein	PA14_04080	211	T:529,C:8,A:0,G:0	T	GCA	A	C:181,T:3,A:0,G:0	C	GCG	A	PA0313	COG0765	E	putative permease of ABC transporter
367257	OnProtein	PA14_04080	170	G:527,A:10,C:0,T:0	G	ACC	T	A:176,G:2,C:0,T:0	A	ACT	T	PA0313	COG0765	E	putative permease of ABC transporter
369459	OnProtein	PA14_04110	389	G:531,C:7,A:3,T:0	G	TCG	S	C:186,A:0,T:0,G:0	C	TCC	S	PA0316	COG0111	HE	D-3-phosphoglycerate dehydrogenase
369486	OnProtein	PA14_04110	380	T:530,C:10,A:0,G:0	T	GTA	V	C:186,A:0,T:0,G:0	C	GTG	V	PA0316	COG0111	HE	D-3-phosphoglycerate dehydrogenase
369501	OnProtein	PA14_04110	375	G:530,T:10,A:0,C:0	G	GAG	E	T:186,A:0,C:0,G:0	T	GAT	D	PA0316	COG0111	HE	D-3-phosphoglycerate dehydrogenase
378608	OnProtein	PA14_04230	240	C:532,A:8,T:0,G:0	C	TCC	S	A:184,C:1,T:0,G:0	A	TCA	S	PA0324	COG1177	E	putative permease of ABC transporter
380367	OnProtein	PA14_04250	311	A:525,C:6,T:0,G:0	A	GGA	G	C:185,A:1,T:0,G:0	C	GGC	G	PA0326	COG3842	E	putative ATP-binding component of ABCtransporter
382100	OnProtein	PA14_04270	158	G:533,A:6,C:0,T:0	G	GAC	D	A:185,G:1,C:0,T:0	A	GAT	D	PA0327	COG3204	S	putative transcriptional regulator
399562	OnProtein	PA14_04480	220	C:525,T:5,A:0,G:0	C	CTG	L	T:178,C:3,A:0,G:0	T	TTG	L	PA0342	COG0207	F	thymidylate synthase
476844	OnProtein	PA14_05400	186	T:535,C:5,A:0,G:0	T	GAT	D	C:185,T:1,A:0,G:0	C	GAC	D	PA0414	COG2201	NT	probable methylesterase
476967	OnProtein	PA14_05400	227	C:537,T:4,A:0,G:0	C	GAG	E	T:182,C:1,A:0,G:0	T	GAA	E	PA0414	COG2201	NT	probable methylesterase
477096	OnProtein	PA14_05400	270	T:540,C:1,A:0,G:0	T	GTT	V	C:185,A:0,T:0,G:0	C	GTC	V	PA0414	COG2201	NT	probable methylesterase
834562	OnProtein	PA14_09700	159	T:533,A:0,C:0,G:0	T	GGA	G	G:183,T:2,A:0,C:0	G	GGC	G	PA4190	COG0654	HC	putative FAD-dependent monooxygenase
848131	OnProtein	PA14_09870	206	G:521,A:10,C:0,T:0	G	GGC	G	A:179,C:0,T:0,G:0	A	AGC	S	PA4178	COG0500	QR	conserved hypothetical protein
849119	OnProtein	PA14_09880	43	C:523,T:7,A:0,G:0	C	AGC	S	T:182,C:1,A:0,G:0	T	AGT	S	PA4177	COG3791	S	conserved hypothetical protein
849236	OnProtein	PA14_09880	4	C:506,T:6,A:0,G:0	C	ACC	T	T:184,C:1,A:0,G:0	T	ACT	T	PA4177	COG3791	S	conserved hypothetical protein
899360	OnProtein	PA14_10420	230	A:522,G:9,C:0,T:0	A	AGT	S	G:184,A:1,C:0,T:0	G	AGC	S	PA4138	COG0162	J	tyrosyl-tRNA synthetase
899459	OnProtein	PA14_10420	263	A:526,G:5,C:0,T:0	A	GAT	D	G:182,A:1,C:0,T:0	G	GAC	D	PA4138	COG0162	J	tyrosyl-tRNA synthetase
989187	OnProtein	PA14_11400	251	G:520,A:10,C:0,T:0	G	GCG	A	A:177,C:0,T:0,G:0	A	GCA	A	PA4056	COG1985	H	riboflavin-specific deaminase/reductase
989241	OnProtein	PA14_11400	269	C:527,T:10,A:0,G:0	C	GGC	G	T:185,A:0,C:0,G:0	T	GGT	G	PA4056	COG1985	H	riboflavin-specific deaminase/reductase
990004	OnProtein	PA14_11410	7	G:538,A:1,C:0,T:0	G	GAG	E	A:183,G:2,C:0,T:0	A	GAA	E	PA4055	COG0307	H	riboflavin synthase alpha chain
990025	OnProtein	PA14_11410	14	A:531,G:2,C:0,T:0	A	GCA	A	G:185,A:1,C:0,T:0	G	GCG	A	PA4055	COG0307	H	riboflavin synthase alpha chain
991071	OnProtein	PA14_11420	134	C:535,T:2,A:0,G:0	C	CCG	P	T:163,C:2,A:0,G:0	T	CCA	P	PA4054	COG0108	H	GTP cyclohydrolase II / 3,4-dihydroxy-2-butanone4-phosphate synthase
991545	OnProtein	PA14_11420	292	A:539,C:0,T:0,G:0	A	GGT	G	G:186,A:0,C:0,T:0	G	GGC	G	PA4054	COG0108	H	GTP cyclohydrolase II / 3,4-dihydroxy-2-butanone4-phosphate synthase
991605	OnProtein	PA14_11420	312	T:537,C:1,A:0,G:0	T	GCT	A	C:186,A:0,T:0,G:0	C	GCC	A	PA4054	COG0108	H	GTP cyclohydrolase II / 3,4-dihydroxy-2-butanone4-phosphate synthase
991650	OnProtein	PA14_11420	327	A:513,G:1,C:0,T:0	A	GGT	G	G:181,A:2,C:0,T:0	G	GGC	G	PA4054	COG0108	H	GTP cyclohydrolase II / 3,4-dihydroxy-2-butanone4-phosphate synthase
991801	UnannotatedRegion			T:538,C:2,A:0,G:0	T			C:186,A:0,T:0,G:0	C
991855	UnannotatedRegion			A:533,G:2,C:0,T:0	A			G:185,A:0,C:0,T:0	G
991920	OnProtein	PA14_11430	12	C:532,T:7,A:0,G:0	C	GCC	A	T:186,A:0,C:0,G:0	T	GCT	A	PA4053	COG0054	H	6,7-dimethyl-8-ribityllumazine synthase
992169	OnProtein	PA14_11430	95	T:532,C:2,A:0,G:0	T	GCT	A	C:178,A:0,T:0,G:0	C	GCC	A	PA4053	COG0054	H	6,7-dimethyl-8-ribityllumazine synthase
998521	OnProtein	PA14_11550	394	A:537,G:2,C:0,T:0	A	GTA	V	G:163,A:1,C:0,T:0	G	GTG	V	PA4044	COG1154	HI	1-deoxyxylulose-5-phosphate synthase
1028734	OnProtein	PA14_11890	202	A:527,T:10,C:0,G:0	A	TTC	F	T:183,A:1,C:0,G:0	T	ATC	I	PA4017	COG0702	MG	conserved hypothetical protein
1034807	OnProtein	PA14_11960	56	G:530,A:3,C:0,T:0	G	GGC	G	A:184,G:1,C:0,T:0	A	AGC	S	PA4011	COG0586	S	hypothetical protein
1036637	OnProtein	PA14_11990	402	G:515,C:6,A:0,T:0	G	GAG	E	C:183,G:1,A:0,T:0	C	CAG	Q	PA4008	COG0596	R	possible hydrolase
1206893	OnProtein	PA14_14080	162	G:525,A:6,C:0,T:0	G	CAC	H	A:178,G:1,C:0,T:0	A	CAT	H	PA3859	COG0400	R	carboxylesterase
1207103	OnProtein	PA14_14080	92	T:533,C:6,A:0,G:0	T	GCT	A	C:185,T:1,A:0,G:0	C	GCC	A	PA3859	COG0400	R	carboxylesterase
1249152	OnProtein	PA14_14630	536	T:536,C:5,A:0,G:0	T	GAA	E	C:164,T:1,A:0,G:0	C	GAG	E	PA3821	COG0342	U	protein-export membrane protein SecD
1249463	OnProtein	PA14_14650	16	G:529,A:10,C:0,T:0	G	GTC	V	A:185,G:1,C:0,T:0	A	ATC	I	PA3820	COG0341	U	protein-export membrane protein SecF
1249742	OnProtein	PA14_14650	109	G:531,A:9,C:0,T:0	G	GCC	A	A:184,G:1,C:0,T:0	A	ACC	T	PA3820	COG0341	U	protein-export membrane protein SecF
1364490	OnProtein	PA14_16030	596	G:531,C:9,A:0,T:0	G	GAC	D	C:177,G:2,A:0,T:0	C	GAG	E	PA3739	COG0025	P	putative sodium/hydrogen exchanger
1388078	OnProtein	PA14_16250	186	C:534,T:7,A:0,G:0	C	GGC	G	T:181,C:2,A:0,G:0	T	GGT	G	PA3724	COG3227	E	elastase LasB
1388588	OnProtein	PA14_16250	356	A:536,C:4,T:0,G:0	A	TCA	S	C:185,A:1,T:0,G:0	C	TCC	S	PA3724	COG3227	E	elastase LasB
1388700	OnProtein	PA14_16250	394	G:537,A:4,C:0,T:0	G	CTG	L	A:179,G:2,C:0,T:0	A	TTG	L	PA3724	COG3227	E	elastase LasB
1388750	OnProtein	PA14_16250	410	C:533,G:4,T:3,A:0	C	GCG	A	G:184,C:1,A:0,T:0	G	GCC	A	PA3724	COG3227	E	elastase LasB
1388768	OnProtein	PA14_16250	416	C:537,T:4,A:0,G:0	C	GGC	G	T:184,C:1,A:0,G:0	T	GGT	G	PA3724	COG3227	E	elastase LasB
1400231	OnProtein	PA14_16370	22	T:528,A:10,C:0,G:0	T	TCC	S	A:183,T:2,C:0,G:0	A	ACC	T	PA3712	COG2979	S	putative membrane protein
1407785	OnProtein	PA14_16440	170	A:529,G:10,C:0,T:0	A	ACG	T	G:186,A:0,C:0,T:0	G	GCG	A	PA3707	COG0835	NT	hypothetical protein
1416609	OnProtein	PA14_16530	337	C:533,G:6,A:0,T:0	C	ACC	T	G:159,A:0,C:0,T:0	G	AGC	S	PA3700	COG1190	J	lysyl-tRNA synthetase
1658876	OnProtein	PA14_19210	109	G:526,A:9,C:0,T:0	G	GTC	V	A:184,G:1,C:0,T:0	A	ATC	I	PA3469	COG0262	H	putative dihydrofolate reductase
1658979	OnProtein	PA14_19210	74	G:526,A:9,C:0,T:0	G	GTG	V	A:184,G:1,C:0,T:0	A	GTA	V	PA3469	COG0262	H	putative dihydrofolate reductase
1659057	OnProtein	PA14_19210	48	C:530,G:9,A:0,T:0	C	GGG	G	G:184,C:1,A:0,T:0	G	GGC	G	PA3469	COG0262	H	putative dihydrofolate reductase
1659156	OnProtein	PA14_19210	15	C:531,T:9,A:0,G:0	C	GGC	G	T:184,C:1,A:0,G:0	T	GGT	G	PA3469	COG0262	H	putative dihydrofolate reductase
1659170	OnProtein	PA14_19210	11	A:525,G:9,C:0,T:0	A	ACC	T	G:184,A:1,C:0,T:0	G	GCC	A	PA3469	COG0262	H	putative dihydrofolate reductase
1659184	OnProtein	PA14_19210	6	T:528,C:9,A:0,G:0	T	ATC	I	C:184,T:1,A:0,G:0	C	ACC	T	PA3469	COG0262	H	putative dihydrofolate reductase
1748172	UnannotatedRegion			G:515,T:9,A:0,C:0	G			T:184,A:0,C:0,G:0	T
1772560	OnProtein	PA14_20590	178	G:531,A:9,C:0,T:0	G	CGG	R	A:185,G:1,C:0,T:0	A	CGA	R	PA3363	COG3707	T	aliphatic amidase regulator
1774083	OnProtein	PA14_20610	42	G:532,C:3,A:0,T:0	G	AGC	S	C:184,G:1,A:0,T:0	C	ACC	T	PA3361	COG0000	X	fucose-binding lectin PA-IIL
1774113	OnProtein	PA14_20610	32	T:532,A:3,C:0,G:0	T	CTG	L	A:184,T:1,C:0,G:0	A	CAG	Q	PA3361	COG0000	X	fucose-binding lectin PA-IIL
1774138	OnProtein	PA14_20610	24	T:537,G:3,A:0,C:0	T	TCC	S	G:182,T:1,A:0,C:0	G	GCC	A	PA3361	COG0000	X	fucose-binding lectin PA-IIL
1774167	OnProtein	PA14_20610	14	C:538,T:3,A:0,G:0	C	CGG	R	T:184,C:1,A:0,G:0	T	CAG	Q	PA3361	COG0000	X	fucose-binding lectin PA-IIL
1774209	UnannotatedRegion			C:534,T:7,A:0,G:0	C			T:183,C:1,A:0,G:0	T
1774281	UnannotatedRegion			T:514,C:7,A:0,G:0	T			C:185,T:1,A:0,G:0	C
1785382	UnannotatedRegion			G:513,A:9,C:0,T:0	G			A:185,C:0,T:0,G:0	A
1785438	OnProtein	PA14_20750	11	A:532,G:8,C:0,T:0	A	CGT	R	G:183,A:2,C:0,T:0	G	CGC	R	PA3349	COG0835	NT	putative chemotaxis signal transduction protein
1786072	OnProtein	PA14_20750	223	A:533,C:5,T:0,G:0	A	TCC	S	C:184,A:0,T:0,G:0	C	GCC	A	PA3349	COG0835	NT	putative chemotaxis signal transduction protein
1794630	OnProtein	PA14_20840	336	G:532,C:9,A:0,T:0	G	GCG	A	C:184,G:1,A:0,T:0	C	GCC	A	PA3342	COG0000	X	conserved hypothetical protein
1802555	OnProtein	PA14_20920	207	A:529,G:8,C:0,T:0	A	TCA	S	G:177,A:2,C:0,T:0	G	TCG	S	PA3335	COG0000	X	hypothetical protein
1810744	OnProtein	PA14_21020	1978	A:530,T:8,C:0,G:0	A	ACG	T	T:176,A:2,C:0,G:0	T	TCG	S	PA3327	COG1020	Q	putative non-ribosomal peptide synthetase
1824820	OnProtein	PA14_21110	115	C:537,T:3,A:0,G:0	C	GGC	G	T:184,C:2,A:0,G:0	T	GGT	G	PA3319	COG3511	M	non-hemolytic phospholipase C precursor
1827367	OnProtein	PA14_21130	180	G:537,A:3,C:0,T:0	G	AGC	S	A:184,G:1,C:0,T:0	A	AGT	S	PA3317	COG0000	X	putative outer membrane lipoprotein
1950662	OnProtein	PA14_22410	6	A:530,G:10,C:0,T:0	A	CTT	L	G:184,A:2,C:0,T:0	G	CTC	L	PA3230	COG3146	S	conserved hypothetical protein
1969238	OnProtein	PA14_22640	100	G:527,A:2,C:0,T:0	G	GAG	E	A:186,C:0,T:0,G:0	A	GAA	E	PA3215	COG2207	K	putative transcriptional regulator, AraC family
1969305	OnProtein	PA14_22640	123	A:535,C:3,T:0,G:0	A	ATC	I	C:185,A:1,T:0,G:0	C	CTC	L	PA3215	COG2207	K	putative transcriptional regulator, AraC family
1969343	OnProtein	PA14_22640	135	T:534,C:6,A:0,G:0	T	CCA	P	C:185,T:1,A:0,G:0	C	CCG	P	PA3215	COG2207	K	putative transcriptional regulator, AraC family
1969407	OnProtein	PA14_22640	157	T:537,C:2,A:0,G:0	T	TCG	S	C:186,A:0,T:0,G:0	C	CCG	P	PA3215	COG2207	K	putative transcriptional regulator, AraC family
1969619	OnProtein	PA14_22640	227	T:538,C:3,A:0,G:0	T	AGT	S	C:186,A:0,T:0,G:0	C	AGC	S	PA3215	COG2207	K	putative transcriptional regulator, AraC family
1969653	OnProtein	PA14_22640	239	A:534,G:3,C:0,T:0	A	TTG	L	G:165,A:0,C:0,T:0	G	CTG	L	PA3215	COG2207	K	putative transcriptional regulator, AraC family
1969665	OnProtein	PA14_22640	243	G:537,A:3,C:0,T:0	G	CTG	L	A:186,C:0,T:0,G:0	A	TTG	L	PA3215	COG2207	K	putative transcriptional regulator, AraC family
1970335	OnProtein	PA14_22650	95	C:536,T:2,A:0,G:0	C	GCG	A	T:186,A:0,C:0,G:0	T	GCA	A	PA3214	COG3218	R	putative ABC-type uncharacterized transportsystem
1973151	OnProtein	PA14_22680	114	A:533,G:8,C:0,T:0	A	CCA	P	G:182,A:3,C:0,T:0	G	CCG	P	PA3211	COG0767	Q	putative permease of ABC transporter
1973697	OnProtein	PA14_22690	439	C:534,G:6,T:1,A:0	C	GGG	G	G:185,A:0,C:0,T:0	G	GGC	G	PA3210	COG0168	P	potassium uptake protein TrkH
1973780	OnProtein	PA14_22690	412	C:536,A:5,T:0,G:0	C	GGC	G	A:185,C:0,T:0,G:0	A	TGC	C	PA3210	COG0168	P	potassium uptake protein TrkH
1973805	OnProtein	PA14_22690	403	C:532,G:9,A:0,T:0	C	GCG	A	G:185,A:0,C:0,T:0	G	GCC	A	PA3210	COG0168	P	potassium uptake protein TrkH
1973931	OnProtein	PA14_22690	361	T:533,C:7,A:0,G:0	T	TAT	Y	C:185,A:0,T:0,G:0	C	TAC	Y	PA3210	COG0168	P	potassium uptake protein TrkH
1973961	OnProtein	PA14_22690	351	A:529,G:9,C:0,T:0	A	GGT	G	G:185,A:0,C:0,T:0	G	GGC	G	PA3210	COG0168	P	potassium uptake protein TrkH
1973976	OnProtein	PA14_22690	346	A:532,G:9,C:0,T:0	A	GGT	G	G:185,A:0,C:0,T:0	G	GGC	G	PA3210	COG0168	P	potassium uptake protein TrkH
1974405	OnProtein	PA14_22690	203	C:536,G:4,A:0,T:0	C	GCG	A	G:185,A:0,C:0,T:0	G	GCC	A	PA3210	COG0168	P	potassium uptake protein TrkH
1974612	OnProtein	PA14_22690	134	A:536,C:4,T:0,G:0	A	TCT	S	C:185,A:0,T:0,G:0	C	TCG	S	PA3210	COG0168	P	potassium uptake protein TrkH
1974684	OnProtein	PA14_22690	110	A:535,G:5,C:0,T:0	A	GGA	G	G:185,A:0,C:0,T:0	G	GGG	G	PA3210	COG0168	P	potassium uptake protein TrkH
1974888	OnProtein	PA14_22690	42	T:536,C:2,G:2,A:0	T	GCA	A	C:184,A:0,T:0,G:0	C	GCG	A	PA3210	COG0168	P	potassium uptake protein TrkH
1974993	OnProtein	PA14_22690	7	A:535,G:3,C:0,T:0	A	CGT	R	G:182,A:0,C:0,T:0	G	CGC	R	PA3210	COG0168	P	potassium uptake protein TrkH
1975033	UnannotatedRegion			T:527,G:4,A:1,C:0	T			G:184,A:0,C:0,T:0	G
1975102	UnannotatedRegion			A:536,T:4,C:0,G:0	A			T:184,A:0,C:0,G:0	T
1975308	OnProtein	PA14_22700	46	T:533,C:7,A:0,G:0	T	GTT	V	C:182,A:0,T:0,G:0	C	GTC	V	PA3209	COG0727	R	putative ferredoxin
1975338	OnProtein	PA14_22700	56	A:525,G:8,C:0,T:0	A	GCA	A	G:181,A:3,C:0,T:0	G	GCG	A	PA3209	COG0727	R	putative ferredoxin
1976836	OnProtein	PA14_22730	390	G:531,A:7,C:0,T:0	G	GAG	E	A:180,G:1,C:0,T:0	A	GAA	E	PA3206	COG0642	T	putative two component sensor histidine kinaseprotein
1976861	OnProtein	PA14_22730	382	G:530,A:7,C:0,T:0	G	GCC	A	A:180,G:1,C:0,T:0	A	GTC	V	PA3206	COG0642	T	putative two component sensor histidine kinaseprotein
1977103	OnProtein	PA14_22730	301	T:529,C:7,A:0,G:0	T	CTA	L	C:183,A:0,T:0,G:0	C	CTG	L	PA3206	COG0642	T	putative two component sensor histidine kinaseprotein
1977301	OnProtein	PA14_22730	235	T:531,C:7,A:0,G:0	T	GTA	V	C:183,A:0,T:0,G:0	C	GTG	V	PA3206	COG0642	T	putative two component sensor histidine kinaseprotein
1977319	OnProtein	PA14_22730	229	T:531,A:7,C:0,G:0	T	CGT	R	A:183,C:0,T:0,G:0	A	CGA	R	PA3206	COG0642	T	putative two component sensor histidine kinaseprotein
2088449	OnProtein	PA14_24040	133	G:522,A:8,C:0,T:0	G	CTC	L	A:181,G:3,C:0,T:0	A	CTT	L	PA3100	COG0000	X	general secretion pathway outer membrane proteinH precursor
2113017	OnProtein	PA14_24310	364	A:535,C:2,T:0,G:0	A	CAA	Q	C:183,A:3,T:0,G:0	C	CCA	P	PA3080	COG4447	R	putative BNR/Asp-box repeat protein
2216646	OnProtein	PA14_25350	61	G:533,A:8,C:0,T:0	G	GCG	A	A:185,G:1,C:0,T:0	A	ACG	T	PA2994	COG2871	C	Na+-translocating NADH:quinone oxidoreductase,subunit 6
2216705	OnProtein	PA14_25350	80	T:533,C:8,A:0,G:0	T	AAA	K	C:185,T:1,A:0,G:0	C	AAG	K	PA2994	COG2871	C	Na+-translocating NADH:quinone oxidoreductase,subunit 6
2216780	OnProtein	PA14_25350	105	A:531,G:7,C:0,T:0	A	GAA	E	G:185,A:1,C:0,T:0	G	GAG	E	PA2994	COG2871	C	Na+-translocating NADH:quinone oxidoreductase,subunit 6
2216804	OnProtein	PA14_25350	113	G:533,C:6,A:0,T:0	G	ACG	T	C:186,A:0,T:0,G:0	C	ACC	T	PA2994	COG2871	C	Na+-translocating NADH:quinone oxidoreductase,subunit 6
2216819	OnProtein	PA14_25350	118	A:530,G:7,C:0,T:0	A	GAT	D	G:185,A:1,C:0,T:0	G	GAC	D	PA2994	COG2871	C	Na+-translocating NADH:quinone oxidoreductase,subunit 6
2217521	OnProtein	PA14_25350	352	T:530,C:10,A:0,G:0	T	GGT	G	C:185,T:1,A:0,G:0	C	GGC	G	PA2994	COG2871	C	Na+-translocating NADH:quinone oxidoreductase,subunit 6
2372390	OnProtein	PA14_27350	158	T:527,A:0,C:0,G:0	T	GGT	G	C:174,T:1,A:0,G:0	C	GGC	G	PA2842	COG0421	E	conserved hypothetical protein
2372918	OnProtein	PA14_27360	189	G:509,A:4,C:0,T:0	G	GAG	E	A:185,G:1,C:0,T:0	A	GAA	E	PA2841	COG1024	I	putative enoyl-CoA hydratase
2374847	OnProtein	PA14_27370	351	G:526,A:9,C:0,T:0	G	GGC	G	A:171,G:1,C:0,T:0	A	GGT	G	PA2840	COG0513	LKJ	putative ATP-dependent RNA helicase, DEAD boxfamily
2389368	OnProtein	PA14_27520	143	T:529,C:9,A:0,G:0	T	TAT	Y	C:182,T:3,A:0,G:0	C	TAC	Y	PA2826	COG0386	O	putative glutathione peroxidase
2389568	OnProtein	PA14_27530	49	C:527,T:9,A:0,G:0	C	TAC	Y	T:183,C:2,A:0,G:0	T	TAT	Y	PA2825	COG1846	K	putative transcriptional regulator, MarR family
2389694	OnProtein	PA14_27530	91	A:528,G:10,C:0,T:0	A	CGT	R	G:183,A:2,C:0,T:0	G	CGC	R	PA2825	COG1846	K	putative transcriptional regulator, MarR family
2389772	OnProtein	PA14_27530	117	C:529,T:9,A:0,G:0	C	CCG	P	T:179,C:1,A:0,G:0	T	CCA	P	PA2825	COG1846	K	putative transcriptional regulator, MarR family
2389814	OnProtein	PA14_27530	131	C:529,T:9,A:0,G:0	C	CAG	Q	T:183,C:1,A:0,G:0	T	CAA	Q	PA2825	COG1846	K	putative transcriptional regulator, MarR family
2389940	OnProtein	PA14_27550	785	A:532,G:8,C:0,T:0	A	AGC	S	G:180,A:1,C:0,T:0	G	GGC	G	PA2824	COG0642	T	putative sensor/response regulator hybrid
2389959	OnProtein	PA14_27550	778	A:532,G:8,C:0,T:0	A	CGT	R	G:181,A:1,C:0,T:0	G	CGC	R	PA2824	COG0642	T	putative sensor/response regulator hybrid
2389995	OnProtein	PA14_27550	766	A:531,G:8,C:0,T:0	A	CCT	P	G:181,A:1,C:0,T:0	G	CCC	P	PA2824	COG0642	T	putative sensor/response regulator hybrid
2390324	OnProtein	PA14_27550	657	A:522,G:9,C:0,T:0	A	ACG	T	G:183,A:2,C:0,T:0	G	GCG	A	PA2824	COG0642	T	putative sensor/response regulator hybrid
2390775	OnProtein	PA14_27550	506	C:528,T:8,A:0,G:0	C	GAG	E	T:181,C:1,A:0,G:0	T	GAA	E	PA2824	COG0642	T	putative sensor/response regulator hybrid
2391828	OnProtein	PA14_27550	155	G:527,C:8,A:0,T:0	G	CAC	H	C:185,G:1,A:0,T:0	C	CAG	Q	PA2824	COG0642	T	putative sensor/response regulator hybrid
2426698	UnannotatedRegion			A:528,G:8,C:0,T:0	A			G:185,A:0,C:0,T:0	G
2649381	OnProtein	PA14_30590	303	C:534,T:5,A:0,G:0	C	GGG	G	T:176,C:3,A:0,G:0	T	GGA	G	PA2590	COG1629	P	putative outer membrane receptor protein
2651992	OnProtein	PA14_30600	285	A:522,C:10,T:0,G:0	A	CCT	P	C:184,T:2,A:0,G:0	C	CCG	P	PA2589	COG0477	GEPR	putative permease
2652353	UnannotatedRegion			A:528,G:6,C:0,T:0	A			G:176,A:0,C:0,T:0	G
2652449	OnProtein	PA14_30620	316	T:529,C:10,A:0,G:0	T	CGT	R	C:186,A:0,T:0,G:0	C	CGC	R	PA2588	COG2207	K	putative transcriptional regulator, AraC family
2661227	OnProtein	PA14_30700	28	A:538,T:2,C:0,G:0	A	CGT	R	T:185,A:0,C:0,G:0	T	CGA	R	PA2583	COG0834	ET	putative sensor/response regulator hybrid
2661365	OnProtein	PA14_30700	74	T:532,C:5,A:0,G:0	T	GAT	D	C:181,A:0,T:0,G:0	C	GAC	D	PA2583	COG0834	ET	putative sensor/response regulator hybrid
2661408	OnProtein	PA14_30700	89	C:528,T:5,A:0,G:0	C	GTA	V	T:184,A:0,C:0,G:0	T	ATA	I	PA2583	COG0834	ET	putative sensor/response regulator hybrid
2661422	OnProtein	PA14_30700	93	G:532,A:6,C:0,T:0	G	TCC	S	A:184,C:0,T:0,G:0	A	TCT	S	PA2583	COG0834	ET	putative sensor/response regulator hybrid
2661458	OnProtein	PA14_30700	105	G:537,A:3,C:0,T:0	G	GGC	G	A:165,C:0,T:0,G:0	A	GGT	G	PA2583	COG0834	ET	putative sensor/response regulator hybrid
2661674	OnProtein	PA14_30700	177	A:537,G:3,C:0,T:0	A	GGT	G	G:180,A:1,C:0,T:0	G	GGC	G	PA2583	COG0834	ET	putative sensor/response regulator hybrid
2661722	OnProtein	PA14_30700	193	G:519,A:5,C:0,T:0	G	GGC	G	A:182,C:0,T:0,G:0	A	GGT	G	PA2583	COG0834	ET	putative sensor/response regulator hybrid
2661821	OnProtein	PA14_30700	226	A:534,G:5,C:0,T:0	A	GAT	D	G:184,A:0,C:0,T:0	G	GAC	D	PA2583	COG0834	ET	putative sensor/response regulator hybrid
2661893	OnProtein	PA14_30700	250	G:537,A:4,C:0,T:0	G	CGC	R	A:185,C:0,T:0,G:0	A	CGT	R	PA2583	COG0834	ET	putative sensor/response regulator hybrid
2662691	OnProtein	PA14_30700	516	C:536,T:5,A:0,G:0	C	GGC	G	T:168,A:0,C:0,G:0	T	GGT	G	PA2583	COG0834	ET	putative sensor/response regulator hybrid
2663015	OnProtein	PA14_30700	624	A:534,G:7,C:0,T:0	A	AAT	N	G:185,A:0,C:0,T:0	G	AAC	N	PA2583	COG0834	ET	putative sensor/response regulator hybrid
2663337	OnProtein	PA14_30700	732	C:533,T:8,A:0,G:0	C	CTG	L	T:186,A:0,C:0,G:0	T	TTG	L	PA2583	COG0834	ET	putative sensor/response regulator hybrid
2663348	OnProtein	PA14_30700	735	A:533,G:8,C:0,T:0	A	AAT	N	G:184,A:0,C:0,T:0	G	AAC	N	PA2583	COG0834	ET	putative sensor/response regulator hybrid
2663372	OnProtein	PA14_30700	743	A:527,T:8,C:0,G:0	A	GGA	G	T:179,A:0,C:0,G:0	T	GGT	G	PA2583	COG0834	ET	putative sensor/response regulator hybrid
2671329	OnProtein	PA14_30800	53	G:531,C:8,A:0,T:0	G	GTC	V	C:186,A:0,T:0,G:0	C	GTG	V	PA2575	COG3560	R	putative nitroreductase
2671345	OnProtein	PA14_30800	48	G:529,C:8,A:0,T:0	G	AGC	S	C:186,A:0,T:0,G:0	C	ACC	T	PA2575	COG3560	R	putative nitroreductase
2671403	OnProtein	PA14_30800	29	T:530,C:8,A:0,G:0	T	ATC	I	C:186,A:0,T:0,G:0	C	GTC	V	PA2575	COG3560	R	putative nitroreductase
2671856	OnProtein	PA14_30810	8	C:513,G:8,A:0,T:0	C	AGC	S	G:185,C:1,A:0,T:0	G	ACC	T	PA2574	COG0000	X	alkane-1-monooxygenase
2675000	OnProtein	PA14_30830	352	A:532,G:8,C:0,T:0	A	AAA	K	G:186,A:0,C:0,T:0	G	AAG	K	PA2572	COG3437	KT	putative two-component response regulator
2675201	OnProtein	PA14_30830	285	T:539,C:1,A:0,G:0	T	GAA	E	C:186,A:0,T:0,G:0	C	GAG	E	PA2572	COG3437	KT	putative two-component response regulator
2675290	OnProtein	PA14_30830	256	A:538,C:1,T:0,G:0	A	AGC	S	C:172,A:0,T:0,G:0	C	CGC	R	PA2572	COG3437	KT	putative two-component response regulator
2675378	OnProtein	PA14_30830	226	G:536,A:4,C:0,T:0	G	GGC	G	A:183,C:0,T:0,G:0	A	GGT	G	PA2572	COG3437	KT	putative two-component response regulator
2675414	OnProtein	PA14_30830	214	A:533,G:7,C:0,T:0	A	CAA	Q	G:183,A:3,C:0,T:0	G	CAG	Q	PA2572	COG3437	KT	putative two-component response regulator
2675653	OnProtein	PA14_30830	135	C:536,T:1,A:0,G:0	C	CAT	H	T:185,C:1,A:0,G:0	T	TAT	Y	PA2572	COG3437	KT	putative two-component response regulator
2675738	OnProtein	PA14_30830	106	T:534,C:6,A:0,G:0	T	AAT	N	C:184,T:2,A:0,G:0	C	AAC	N	PA2572	COG3437	KT	putative two-component response regulator
2675759	OnProtein	PA14_30830	99	A:534,G:6,C:0,T:0	A	CCA	P	G:185,A:1,C:0,T:0	G	CCG	P	PA2572	COG3437	KT	putative two-component response regulator
2675805	OnProtein	PA14_30830	84	C:534,T:6,A:0,G:0	C	TCC	S	T:185,C:1,A:0,G:0	T	TTC	F	PA2572	COG3437	KT	putative two-component response regulator
2675921	OnProtein	PA14_30830	45	C:532,T:8,A:0,G:0	C	GAG	E	T:184,C:1,A:0,G:0	T	GAA	E	PA2572	COG3437	KT	putative two-component response regulator
2676005	OnProtein	PA14_30830	17	C:514,T:9,A:0,G:0	C	GTG	V	T:185,C:1,A:0,G:0	T	GTA	V	PA2571	COG0642	T	putative two-component response regulator
2676617	OnProtein	PA14_30840	162	G:533,A:7,C:0,T:0	G	CAG	Q	A:155,G:2,C:0,T:0	A	CAA	Q	PA2571	COG0642	T	putative signal transduction histidine kinase
2676716	OnProtein	PA14_30840	195	A:532,G:8,C:0,T:0	A	GAA	E	G:185,A:1,C:0,T:0	G	GAG	E	PA2571	COG0642	T	putative signal transduction histidine kinase
2724397	OnProtein	PA14_31330	178	C:522,T:9,A:0,G:0	C	CTG	L	T:180,C:1,A:0,G:0	T	TTG	L	PA2567	COG2200	T	putative EAL domain
2724707	OnProtein	PA14_31330	74	C:532,G:9,A:0,T:0	C	CTC	L	G:180,C:2,A:0,T:0	G	CTG	L	PA2567	COG2200	T	putative EAL domain
2724827	OnProtein	PA14_31330	34	A:531,G:9,C:0,T:0	A	GAA	E	G:184,A:2,C:0,T:0	G	GAG	E	PA2567	COG2200	T	putative EAL domain
2725031	UnannotatedRegion			A:529,G:10,C:0,T:0	A			G:184,A:2,C:0,T:0	G
2760472	OnProtein	PA14_31730	197	T:511,C:7,A:0,G:0	T	AGT	S	C:177,T:3,A:0,G:0	C	AGC	S	PA2539	COG0671	I	putative dual specificity phosphatase
2763941	OnProtein	PA14_31770	154	A:531,G:9,C:0,T:0	A	GGT	G	G:181,A:2,C:0,T:0	G	GGC	G	PA2535	COG0667	C	putative oxidoreductase
2764007	OnProtein	PA14_31770	132	A:530,G:9,C:0,T:0	A	GTA	V	G:181,A:2,C:0,T:0	G	GTG	V	PA2535	COG0667	C	putative oxidoreductase
2764125	OnProtein	PA14_31770	93	G:529,A:10,C:0,T:0	G	CGG	R	A:176,G:2,C:0,T:0	A	CAG	Q	PA2535	COG0667	C	putative oxidoreductase
2764434	UnannotatedRegion			A:525,G:10,C:0,T:0	A			G:176,A:1,C:0,T:0	G
2765300	OnProtein	PA14_31780	260	A:529,C:9,T:0,G:0	A	GGA	G	C:181,A:3,T:0,G:0	C	GGC	G	PA2534	COG0583	K	putative transcriptional regulator, LysR family
2765543	UnannotatedRegion			G:533,A:7,C:0,T:0	G			A:183,G:1,C:0,T:0	A
2766238	OnProtein	PA14_31800	217	C:529,G:5,A:0,T:0	C	CCC	P	G:181,C:1,A:0,T:0	G	CCG	P	PA2533	COG1115	E	putative sodium:alanine symporter
2767636	UnannotatedRegion			T:525,A:8,C:0,G:0	T			A:183,C:0,T:0,G:0	A
2893367	OnProtein	PA14_33050	196	A:528,G:6,C:0,T:0	A	GAA	E	G:181,A:1,C:0,T:0	G	GAG	E	PA2441	COG0000	X	hypothetical protein
3033684	OnProtein	PA14_34130	376	A:530,G:3,C:0,T:0	A	GGT	G	G:183,A:0,C:0,T:0	G	GGC	G	PA2361	COG3523	S	conserved hypothetical protein
3033796	OnProtein	PA14_34130	414	T:530,G:1,A:0,C:0	T	TCA	S	G:183,A:0,C:0,T:0	G	GCA	A	PA2361	COG3523	S	conserved hypothetical protein
3034075	OnProtein	PA14_34130	507	T:522,C:9,A:0,G:0	T	TTG	L	C:183,A:0,T:0,G:0	C	CTG	L	PA2361	COG3523	S	conserved hypothetical protein
3034383	OnProtein	PA14_34130	609	C:527,T:6,A:0,G:0	C	GAC	D	T:172,C:1,A:0,G:0	T	GAT	D	PA2361	COG3523	S	conserved hypothetical protein
3034408	OnProtein	PA14_34130	618	T:526,C:4,A:0,G:0	T	ATC	I	C:170,T:3,A:0,G:0	C	GTC	V	PA2361	COG3523	S	conserved hypothetical protein
3034437	OnProtein	PA14_34130	627	A:528,G:5,C:0,T:0	A	CAA	Q	G:180,A:1,C:0,T:0	G	CAG	Q	PA2361	COG3523	S	conserved hypothetical protein
3034572	OnProtein	PA14_34130	672	C:522,T:5,G:5,A:0	C	ACC	T	G:182,C:1,A:0,T:0	G	ACG	T	PA2361	COG3523	S	conserved hypothetical protein
3034593	OnProtein	PA14_34130	679	T:527,C:5,A:0,G:0	T	TTT	F	C:182,T:1,A:0,G:0	C	TTC	F	PA2361	COG3523	S	conserved hypothetical protein
3034686	OnProtein	PA14_34130	710	T:517,C:6,A:0,G:0	T	GGT	G	C:182,T:1,A:0,G:0	C	GGC	G	PA2361	COG3523	S	conserved hypothetical protein
3034785	OnProtein	PA14_34130	743	T:519,C:7,A:0,G:0	T	GAT	D	C:182,T:1,A:0,G:0	C	GAC	D	PA2361	COG3523	S	conserved hypothetical protein
3034826	OnProtein	PA14_34130	757	C:526,G:6,A:0,T:0	C	ACC	T	G:182,C:1,A:0,T:0	G	AGC	S	PA2361	COG3523	S	conserved hypothetical protein
3034851	OnProtein	PA14_34130	765	A:526,G:6,C:0,T:0	A	CCA	P	G:182,A:1,C:0,T:0	G	CCG	P	PA2361	COG3523	S	conserved hypothetical protein
3034875	OnProtein	PA14_34130	773	A:525,G:6,C:0,T:0	A	TAT	Y	G:182,A:1,C:0,T:0	G	TAC	Y	PA2361	COG3523	S	conserved hypothetical protein
3034971	OnProtein	PA14_34130	805	T:518,C:6,A:0,G:0	T	CGT	R	C:182,T:1,A:0,G:0	C	CGC	R	PA2361	COG3523	S	conserved hypothetical protein
3035032	OnProtein	PA14_34130	826	G:530,T:3,A:0,C:0	G	CTG	L	T:180,G:2,A:0,C:0	T	ATG	M	PA2361	COG3523	S	conserved hypothetical protein
3035202	OnProtein	PA14_34130	882	T:526,C:7,A:0,G:0	T	AGT	S	C:182,T:1,A:0,G:0	C	AGC	S	PA2361	COG3523	S	conserved hypothetical protein
3035284	OnProtein	PA14_34130	910	T:530,C:3,A:0,G:0	T	TTG	L	C:182,T:1,A:0,G:0	C	CTG	L	PA2361	COG3523	S	conserved hypothetical protein
3035298	OnProtein	PA14_34130	914	A:530,G:3,C:0,T:0	A	CAA	Q	G:182,A:1,C:0,T:0	G	CAG	Q	PA2361	COG3523	S	conserved hypothetical protein
3035943	OnProtein	PA14_34130	1129	T:522,G:6,A:0,C:0	T	CGT	R	G:178,T:1,A:0,C:0	G	CGG	R	PA2361	COG3523	S	conserved hypothetical protein
3081364	OnProtein	PA14_34690	168	G:517,A:6,C:0,T:0	G	GCC	A	A:178,G:3,C:0,T:0	A	ACC	T	PA2316	COG0583	K	putative transcriptional regulator, LysR family
3081737	OnProtein	PA14_34690	43	T:519,C:6,A:0,G:0	T	AAA	K	C:178,T:3,A:0,G:0	C	AAG	K	PA2316	COG0583	K	putative transcriptional regulator, LysR family
3081903	UnannotatedRegion			T:513,C:5,A:0,G:0	T			C:179,T:1,A:0,G:0	C
3082038	OnProtein	PA14_34700	19	A:520,G:6,C:0,T:0	A	GTG	V	G:180,A:1,C:0,T:0	G	GCG	A	PA2315	COG1680	V	putative beta lactamase
3082144	OnProtein	PA14_34700	54	A:506,G:8,C:0,T:0	A	GAA	E	G:180,A:1,C:0,T:0	G	GAG	E	PA2315	COG1680	V	putative beta lactamase
3082216	OnProtein	PA14_34700	78	C:509,G:9,A:0,T:0	C	GCG	A	G:178,C:3,A:0,T:0	G	GCC	A	PA2315	COG1680	V	putative beta lactamase
3090980	OnProtein	PA14_34810	32	G:521,A:2,C:0,T:0	G	CGG	R	A:179,G:2,C:0,T:0	A	CGA	R	PA2305	COG1020	Q	putative non-ribosomal peptide synthetase
3095115	OnProtein	PA14_34820	151	G:514,A:8,C:0,T:0	G	GAG	E	A:176,G:1,C:0,T:0	A	GAA	E	PA2304	COG0000	X	putative regulatory protein
3095426	OnProtein	PA14_34820	255	G:515,C:8,A:0,T:0	G	ACC	T	C:180,G:1,A:0,T:0	C	AGC	S	PA2304	COG0000	X	putative regulatory protein
3095458	OnProtein	PA14_34820	266	G:510,A:8,C:0,T:0	G	CTG	L	A:180,G:1,C:0,T:0	A	TTG	L	PA2304	COG0000	X	putative regulatory protein
3095655	OnProtein	PA14_34820	331	A:516,C:6,T:0,G:0	A	CGA	R	C:180,A:1,T:0,G:0	C	CGC	R	PA2304	COG0000	X	putative regulatory protein
3095816	OnProtein	PA14_34830	23	T:509,C:10,A:0,G:0	T	GAA	E	C:177,T:1,A:0,G:0	C	GAG	E	PA2303	COG0000	X	putative regulatory protein
3096861	OnProtein	PA14_34840	25	T:515,C:9,A:0,G:0	T	TCT	S	C:178,T:2,A:0,G:0	C	TCC	S	PA2302	COG1020	Q	putative non-ribosomal peptide synthetase
3096888	OnProtein	PA14_34840	34	C:515,T:9,A:0,G:0	C	CGC	R	T:178,C:1,A:0,G:0	T	CGT	R	PA2302	COG1020	Q	putative non-ribosomal peptide synthetase
3108537	UnannotatedRegion			T:520,G:4,A:0,C:0	T			G:179,T:3,A:0,C:0	G
3108696	UnannotatedRegion			A:516,C:2,T:0,G:0	A			C:178,A:2,T:1,G:0	C
3108769	OnProtein	PA14_34930	4	T:520,C:2,A:0,G:0	T	AAA	K	C:179,T:2,A:0,G:0	C	GAA	E	PA2293	COG1413	C	putative phycobiliprotein
3152027	UnannotatedRegion			C:515,A:9,T:0,G:0	C			A:171,C:1,T:0,G:0	A
3152048	UnannotatedRegion			A:515,G:9,C:0,T:0	A			G:171,A:1,C:0,T:0	G
3927506	OnProtein	PA14_44120	64	A:531,G:9,C:0,T:0	A	TGT	C	G:186,A:0,C:0,T:0	G	TGC	C	PA1576	COG2084	I	putative 3-hydroxyisobutyrate dehydrogenase
3928100	OnProtein	PA14_44130	100	A:534,G:6,C:0,T:0	A	AGT	S	G:186,A:0,C:0,T:0	G	AGC	S	PA1575	COG5018	R	putative exonuclease
5957189	OnProtein	PA14_66690	159	T:530,C:7,A:0,G:0	T	GGT	G	C:183,T:1,A:0,G:0	C	GGC	G	PA5047	COG4784	R	putative protease
5969754	OnProtein	PA14_66840	4	C:536,T:3,A:0,G:0	C	AAG	K	T:183,C:3,A:0,G:0	T	AAA	K	PA5058	COG3243	I	poly(3-hydroxyalkanoic acid) synthase 2
5969799	OnProtein	PA14_66840	19	A:536,G:3,C:1,T:0	A	GCA	A	G:185,A:1,C:0,T:0	G	GCG	A	PA5058	COG3243	I	poly(3-hydroxyalkanoic acid) synthase 2
5969859	OnProtein	PA14_66840	39	T:507,C:3,A:0,G:0	T	GCT	A	C:183,T:3,A:0,G:0	C	GCC	A	PA5058	COG3243	I	poly(3-hydroxyalkanoic acid) synthase 2
5969964	OnProtein	PA14_66840	74	A:537,T:3,C:0,G:0	A	CCA	P	T:182,A:3,C:0,G:0	T	CCT	P	PA5058	COG3243	I	poly(3-hydroxyalkanoic acid) synthase 2
5970294	OnProtein	PA14_66840	184	A:531,G:7,C:0,T:0	A	GGT	G	G:182,A:3,C:0,T:0	G	GGC	G	PA5058	COG3243	I	poly(3-hydroxyalkanoic acid) synthase 2
5971029	OnProtein	PA14_66840	429	G:523,A:8,C:0,T:0	G	GAG	E	A:183,G:3,C:0,T:0	A	GAA	E	PA5058	COG3243	I	poly(3-hydroxyalkanoic acid) synthase 2
6340000	OnProtein	PA14_71170	26	A:529,C:9,T:0,G:0	A	CGA	R	C:184,A:2,T:0,G:0	C	CGC	R	PA5389	COG4977	K	putative transcriptional regulator, AraC family
6444833	OnProtein	PA14_72350	61	C:533,T:6,A:0,G:0	C	GGC	G	T:176,C:1,A:0,G:0	T	GGT	G	PA5480	COG0000	X	hypothetical protein
6447403	OnProtein	PA14_72380	382	T:534,G:7,A:0,C:0	T	CTG	L	G:185,T:1,A:0,C:0	G	CGG	R	PA5483	COG2204	T	two-component response regulator AlgB
6447752	OnProtein	PA14_72390	50	A:531,G:7,C:0,T:0	A	TAC	Y	G:183,A:2,C:0,T:0	G	CAC	H	PA5484	COG0642	T	putative two-component sensor
6492375	UnannotatedRegion			G:530,C:9,A:0,T:0	G			C:186,A:0,T:0,G:0	C
6492992	UnannotatedRegion			G:532,A:4,C:0,T:0	G			A:181,C:0,T:0,G:0	A
6512329	OnProtein	PA14_73120	67	T:531,C:10,A:0,G:0	T	GCT	A	C:181,T:3,A:0,G:0	C	GCC	A	PA5545	COG2358	R	putative periplasmic transport protein
6512588	UnannotatedRegion			T:532,C:8,A:0,G:0	T			C:186,A:0,T:0,G:0	C
6512642	UnannotatedRegion			A:531,C:10,T:0,G:0	A			C:186,A:0,T:0,G:0	C
Not in PA14				C:530,T:8,A:0,G:0				T:157,C:3,A:0,G:0
Bolded genome positions and amino acid predictions indicate non-synonymous variant sites.

## Sheet: Supplemental Table 3
Supplemental Table 3: McDonald-Kreitman analysis of genes containing non-synonymous dimorphic SNVs
Locus ID	Ds	Dn	Ps	Pn	NI	p-value
PA14_02340	1	1	9	2	0.222222	0.423077
PA14_04110	2	1	13	0	0	0.1875
PA14_09870	0	1	3	1	NA	0.4
PA14_11890	0	1	2	0	NA	0.333333
PA14_11960	0	1	12	3	NA	0.25
PA14_11990	0	1	8	9	NA	1
PA14_14650	0	2	3	0	NA	0.1
PA14_16030	0	1	26	2	NA	0.103448
PA14_16250	5	1	9	1	0.555556	1
PA14_16370	0	1	9	2	NA	0.25
PA14_16440	0	1	3	2	NA	1
PA14_16530	0	1	11	0	NA	0.0833333
PA14_19210	3	3	0	0	NA	1
PA14_20610	0	4	0	0	NA	1
PA14_20750	1	1	3	0	0	0.4
PA14_21020	0	1	80	14	NA	0.157895
PA14_22640	5	2	8	0	0	0.2
PA14_22690	10	1	5	0	0	1
PA14_22730	4	1	9	0	0	0.357143
PA14_24310	0	1	9	7	NA	0.470588
PA14_25350	5	1	5	1	1	1
PA14_27550	3	3	10	1	0.1	0.0987395
PA14_30700	14.5	1.5	14	3	2.07143	0.559707
PA14_30800	1	2	3	0	0	0.4
PA14_30810	0	1	10	0	NA	0.0909091
PA14_30830	8	3	8	0	0	0.22807
PA14_31770	2	1	8	0	0	0.272727
PA14_34130	15	4	26	5	0.721154	0.715236
PA14_34690	1	1	5	1	0.2	0.464286
PA14_34700	2	1	12	7	1.16667	1
PA14_34820	3	1	9	0	0	0.307692
PA14_34930	0	1	1	0	NA	1
PA14_72380	0	1	4	0	NA	0.2
PA14_72390	0	1	15	2	NA	0.166667
Ds: fixed synonymous variants
Dn: fixed non-synonymous variants
Ps: polymorphic synonymous variants
Pn: polymorphic non-synonymous variants
NI: Neutrality Index = (Pn/Ps)/(Dn/Ds)

## Sheet: Supplemental Table 4
Supplemental Table 4: Distribution of genomic elements between major branches
	Group A num (expected) [n=541]	Group B num (expected) [n=186]	Adjusted exact probability
PAGI-1
orf18	418 (414)	139 (143)	0.77085
orf3	520 (518)	176 (178)	0.896332
orf42	7 (5)	0 (2)	0.202447
PAGI-2
c105	157 (156)	53 (54)	1
c22	8 (6)	0 (2)	0.216103
PAGI-3
sg100	1 (1)	0 (0)	1
sg8	1 (1)	0 (0)	1
PAGI-4
CL22	114 (134)	66 (46)	0.00109771
PAPI-1
4542F	157 (173)	76 (60)	0.0161548
976F	64 (115)	90 (39)	7.81796e-18
IntF	16 (17)	7 (6)	0.633059
SojR	166 (126)	3 (43)	1.50522e-17
PAPI-2
RS07-RS08	252 (307)	160 (105)	4.47829e-09
exoU	10 (139)	177 (48)	9.76359e-91
xerC	205 (220)	90 (75)	0.0614205
pKLC102
cp10	234 (224)	67 (77)	0.209277
cp44	156 (150)	46 (52)	0.419898
cp97	70 (54)	2 (18)	4.1566e-07

## Sheet: Supplemental Table 5
Table 2: Distribution of strain characteristics between major branches
	Group A num (expected) [n=541]	Group B num (expected) [n=186]	Adjusted exact probability
Continent
Asia	74 (84)	39 (29)	0.198728
Europe	197 (193)	62 (66)	1
North America	193 (191)	63 (65)	1
Oceania	5 (4)	1 (2)	1
South America	48 (51)	20 (17)	1
Hemisphere
Eastern	265 (266)	93 (92)	1
Western	252 (256)	92 (88)	1
Isolation Source
Clinical (CF & non-CF)	442 (457)	163 (157)	0.455985
Environmental	58 (48)	7 (17)	0.00851946
Source, Environmental
Equipment	2 (1)	0 (1)	1
Vegetation	12 (10)	1 (13)	0.617029
Soil	15 (13)	2 (2)	0.617029
Water	23 (19)	3 (7)	0.47088
Clinical, CF vs non-CF
CF	115 (88)	3 (30)	3.5843e-11
Non-CF	322 (357)	158 (123)	0.00036224
Source, Clinical, non-CF
Blood	9 (10)	4 (3)	1
GI	90 (100)	45 (35)	0.191659
Lung	125 (127)	46 (44)	1
Urine	66 (77)	37 (26)	0.115965
Wound	12 (13)	6 (5)	1
Eye, Ear, or Nose	18 (30)	22 (10)	0.000469993
O-antigen group
O1	63 (58)	15 (20)	0.272955
O2, O5, O16, O18, O20	80 (62)	3 (21)	1.46903e-06
O3, O15	48 (37)	2 (13)	0.000844205
O4	46 (36)	2 (12)	0.00109175
O6	233 (173)	0 (60)	2.58024e-29
O7, O8	5 (12)	11 (4)	0.00177677
O9	14 (11)	1 (4)	0.272955
O10, O19	1 (19)	24 (6)	1.05018e-12
O11, O17	14 (101)	122 (35)	4.61056e-55
O12	33 (25)	1 (9)	0.00458088
O13, O14	0 (3)	4 (1)	0.0128539
T3 effector (exoS or exoU)
exoS	528 (394)	1 (135)	9.52881e-66
exoS and exoU	10 (8)	1 (3)	0.30954
exoU	0 (131)	176 (45)	2.54848e-104
Neither	3 (8)	8 (3)	0.00280289
Values are numbers of strains in each group with the indicated characteristic or gene(s).
Values are parentheses are expected values based on even distribution of characterstics between groups at a ratio of 541:186 (Group A:Group B)
Adjusted probabilities are based on exact test of goodness-of-fit analyses with Holm correction for multiple observations within each group of characteristics. Probabilities less than 0.05 are bolded.

## Sheet: Supplemental Table 6
Supplemental Table 6: Group-specific accessory genomic elements
Group A predominant accessory elements
AGE name	total size (bp)	# subelements	average SE size (minimum-maximum)	# Group A genomes	% Group A genomes	# Group B genomes	% Group B genomes	Adjusted exact probability	chromosomal location (PAO1)	CDS Locus IDs (Annotations [% of gene, by length, present in AGE])
PAgrpA_1	802	15	53.47 (1-192)	497-539	91.87-99.63	3-11	1.61-5.91	1.0x10-62-3.5x10-63	558692-559493	PA0499 (probable pili assembly chaperone, partial [55.13%])
PAgrpA_2	126	4	31.5 (5-82)	505-535	93.35-98.89	5-10	2.69-5.38	1.4x10-60-7.2x10-64	863681-863806	-
PAgrpA_3	157	4	39.25 (13-101)	487-488	90.02-90.2	5-5	2.69-2.69	9.0x10-48-3.1x10-62	1069512-1069668	-
PAgrpA_4	210	4	52.5 (3-124)	492-494	90.94-91.31	5-5	2.69-2.69	3.9x10-58-9.9x10-59	2393399-2393608	PA2170 (hypothetical protein, partial [88.10%])
PAgrpA_5	2875	31	92.74 (1-448)	516-521	95.38-96.3	1-1	0.54-0.54	6.6x10-65-4.0x10-65	2524366-2527240	PA2294 (probable ATP-binding component of ABC transporter, partial [80.35%]),PA2295 (probable permease of ABC transporter),PA2296 (hypothetical protein, partial [97.37%])
PAgrpA_6	554	3	184.67 (127-268)	518-519	95.75-95.93	0-0	0-0	2.1x10-53-2.4x10-58	2922599-2923151	-
PAgrpA_7	593	6	98.83 (2-571)	530-534	97.97-98.71	5-5	2.69-2.69	3.1x10-62-2.0x10-63	3773377-3773969	PA3362 (hypothetical protein)
PAgrpA_8	1448	14	103.43 (2-396)	533-540	98.52-99.82	2-4	1.08-2.15	9.1x10-54-6.0x10-54	4303106-4304543	PA3841 (exoenzyme S)
PAgrpA_9	249	4	62.25 (1-182)	538-540	99.45-99.82	2-3	1.08-1.61	2.6x10-53-2.1x10-53	4304297-4304545	PA3841 (exoenzyme S, partial [15.12%])
PAgrpA_10	128	3	42.67 (4-114)	520-521	96.12-96.3	7-7	3.76-3.76	1.5x10-54-1.4x10-54	4387207-4387334	-
PAgrpA_11	330	14	23.57 (2-98)	489-531	90.39-98.15	5-5	2.69-2.69	1.1x10-49-2.7x10-55	5988155-5988484	PA5318 (hypothetical protein, partial [60.11%])
Group B predominant accessory elements
AGE name	total size (bp)	# subelements	average SE size (minimum-maximum)	# Group A genomes	% Group A genomes	# Group B genomes	% Group B genomes	Adjusted exact probability	chromosomal location (PA14)	CDS Locus IDs (Annotations [% of gene, by length, present in AGE])
PAgrpB_1	919	6	153.17 (1-457)	14-14	2.59-2.59	182-185	97.85-99.46	8.6x10-96-1.7x10-97	162395-163313	PA14_01770 (putative nucleoside-binding outer membrane protein),PA14_01780 (putative nucleoside 2-deoxyribosyltransferase, partial [2.87%])
PAgrpB_2	656	4	164 (4-293)	18-19	3.33-3.51	170-170	91.4-91.4	4.6x10-89-3.9x10-90	418481-419135	PA14_04710 (hypothetical protein)
PAgrpB_3	1790	9	198.89 (1-713)	5-6	0.92-1.11	177-179	95.16-96.24	5.3x10-79-2.8x10-86	1136925-1138710	PA14_13190 (conserved hypothetical protein, partial [0.14%]),PA14_13200 (conserved hypothetical protein),PA14_13210 (hypothetical protein),PA14_13220 (possible protein-tyrosine-phosphatase)
PAgrpB_4	1485	11	135 (1-560)	1-2	0.18-0.37	181-185	97.31-99.46	7.8x10-94-3.3x10-96	1220045-1221531	PA14_14300 (putative zinc-binding oxidoreductase),PA14_14310 (putative transcriptional regulator)
PAgrpB_5	401	2	200.5 (186-215)	2-2	0.37-0.37	184-185	98.92-99.46	3.7x10-103-3.1x10-105	1221532-1221932	PA14_14320 (conserved hypothetical protein, partial [57.91%])
PAgrpB_6	1232	5	246.4 (1-492)	6-7	1.11-1.29	180-181	96.77-97.31	6.3x10-102-3.2x10-104	1772628-1773859	PA14_20600 (conserved hypothetical protein)
PAgrpB_7	4942	18	274.56 (4-1416)	7-8	1.29-1.48	183-186	98.39-100	8.4x10-95-5.1x10-96	1957918-1962854	PA14_22500 (possible protein-disulfide isomerase),PA14_22510 (hypothetical protein),PA14_22520 (hypothetical protein),PA14_22530 (putative glutathione S-transferase),PA14_22540 (putative flavodoxin),PA14_22550 (putative LysR-family transcriptional regulator),PA14_22560 (putative permease, partial [5.82%])
PAgrpB_9	2325	19	122.37 (1-579)	15-20	2.77-3.7	174-186	93.55-100	8.5x10-88-2.7x10-89	2658784-2661114	PA14_30690 (hypothetical protein)
PAgrpB_10	1620	4	405 (16-1172)	0-1	0-0.18	180-181	96.77-97.31	1.4x10-88-2.7x10-89	3615173-3616793	PA14_40450 (streptomycin 3''-phosphotransferase, partial [2.68%]),PA14_40470 (putative potassium uptake protein, TrkH family)
PAgrpB_11	232	2	116 (102-130)	9-26	1.66-4.81	180-180	96.77-96.77	1.0x10-93-6.2x10-96	4580255-4580484	-
PAgrpB_12	2648	6	441.33 (4-1372)	9-10	1.66-1.85	176-177	94.62-95.16	3.0x10-77-4.7x10-78	4580467-4583112	PA14_51520 (SpcU),PA14_51530 (ExoU)
PAgrpB_8	187	2	93.5 (3-184)	40-42	7.39-7.76	174-174	93.55-93.55	1.2x10-103-3.2x10-104	4583123-4583307	PA14_51540 (putative transposase, partial [26.49%])
PAgrpB_13	142	5	28.4 (1-119)	11-12	2.03-2.22	169-171	90.86-91.94	1.4x10-88-1.4x10-88	4583323-4583466	PA14_51540 (putative transposase, partial [25.26%])
PAgrpB_14	275	3	91.67 (4-150)	8-8	1.48-1.48	172-172	92.47-92.47	3.0x10-77-7.6x10-92	4583705-4583979	PA14_51540 (putative transposase, partial [3.86%]),PA14_51550 (putative transposase, partial [19.89%])
PAgrpB_15	688	8	86 (2-392)	4-4	0.74-0.74	172-176	92.47-94.62	4.8x10-64-6.4x10-65	4793581-4794268	PA14_54050 (conserved hypothetical protein, partial [98.20%])
PAgrpB_16	790	9	87.78 (1-265)	11-12	2.03-2.22	178-180	95.7-96.77	2.0x10-83-8.4x10-85	5740523-5739734	-
Adjusted exact probabilities were calculated using exact test of goodness-of-fit analyses with Holm correction for multiple observations.

## Sheet: Supplemental Table 7
Supplemental Table 7: Distribution of CF-associated striains between major branches after removing LES clones
	Group A num (n=493)	Group B num (n=186)	Adjusted exact probability
Clinical, CF vs non-CF
CF	67 (51)	3 (19)	1.19143e-05
Non-CF	322 (349)	158 (131)	0.00036224
